# Supplementary material for: In vitro performance in cotton plants with different genetic backgrounds: the case of Gossypium hirsutum in Mexico, and its implications for germplasm conservation
Source: PeerJ. 2019 Jun 10;7:e7017. doi: 10.7717/peerj.7017 (PMC6563797; doi:10.7717/peerj.7017)
Supplement: Supplemental Information 2 [file peerj-07-7017-s002.xlsx]

## Sheet: phenotypic_traits
				T1				T2				T3				T4				T5				T6				T7				T8
population	genotype	Individual	clone-replicate	height (cm)	leaves (no.)	microbial_growth (1=yes; 0=no)	root_development (1=yes; 0=no)	height (cm)	leaves (no.)	microbial_growth (1=yes; 0=no)	root_development (1=yes; 0=no)	height (cm)	leaves (no.)	microbial_growth (1=yes; 0=no)	root_development (1=yes; 0=no)	height (cm)	leaves (no.)	microbial_growth (1=yes; 0=no)	root_development (1=yes; 0=no)	height (cm)	leaves (no.)	microbial_growth (1=yes; 0=no)	root_development (1=yes; 0=no)	height (cm)	leaves (no.)	microbial_growth (1=yes; 0=no)	root_development (1=yes; 0=no)	height (cm)	leaves (no.)	microbial_growth (1=yes; 0=no)	root_development (1=yes; 0=no)	height (cm)	leaves (no.)	microbial_growth (1=yes; 0=no)	root_development (1=yes; 0=no)
BCSM	Wt	JC8	1	1	0	0	0	1.2	4	0	0	1.6	5	0	0	2	6	0	0	2	6	0	1	2	6	0	1	2	6	0	1	2.8	6	0	1
BCSM	Wt	JC8	2	1	1	0	0	1.9	4	0	0	2.7	4	0	0	5	6	0	1	5.5	7	0	1	5.5	7	0	1	5.5	7	0	1	5.5	7	0	1
BCSM	Wt	JC8	3	1	0	0	0	1.5	4	0	0	1.5	4	0	0	2	5	0	0	2	5	0	1	2.7	7	0	1	2.7	7	0	1	2.7	7	0	1
BCSM	Wt	JC8	4	1	0	0	0	1.3	3	0	0	1.8	3	0	0	2	6	0	0	2.2	5	0	0	2.2	5	0	0	2.2	5	0	0	2.2	5	0	0
BCSM	Wt	JC8	5	1	0	0	0	1.2	2	0	0	1.2	3	0	0	2	4	0	0	2	6	0	0	2.3	8	0	1	2.3	8	0	1	2.3	8	0	1
BCSM	Wt	JC8	6	1	1	0	0	1.7	3	0	0	2	4	0	0	2.5	6	0	1	2.5	7	0	1	2.5	7	0	1	2.5	7	0	1	2.5	7	0	1
BCSM	Wt	JC8	7	1	0	0	0	1.1	3	0	0	1.1	4	0	0	2	4	0	0	1.7	4	0	0	1.9	4	0	0	1.9	4	0	0	1.9	4	0	0
BCSM	Wt	JC8	8	1	0	0	0	1	5	0	0	1	5	0	0	1.7	6	0	0	1.5	3	0	0	1.6	3	0	0	1.6	3	0	0	1.6	3	0	0
BCSM	Wt	JC8	9	1	0	0	0	2	3	0	0	2	3	0	0	2	3	0	0	2	3	0	0	2	4	0	0	2	4	0	0	2	4	0	0
BCSM	Wt	JC8	10	1	1	0	0	2.3	4	0	0	3	4	0	0	4.7	6	0	1	8.3	7	0	1	8.3	7	0	1	8.3	7	0	1	8.3	7	0	1
BCSM	Wt	JC8	11	1	0	0	0	1.6	2	0	0	1.6	2	0	0	1.6	2	0	0	1.6	2	0	0	1.6	3	0	0	1.6	3	0	0	1.6	3	0	0
BCSM	Wt	JC8	12	1	0	0	0	1.5	3	0	0	1.5	4	0	0	2	4	0	0	2	5	0	0	2.5	5	0	0	2.5	5	0	0	2.5	5	0	0
BCSM	Wt	JC8	13	1	0	0	0	2	5	0	0	2	5	0	0	2	6	0	0	2.1	6	0	0	2.3	7	0	0	2.3	7	0	0	2.3	7	0	0
BCSM	Wt	JC8	14	1	0	0	0	1	2	0	0	2	6	0	0	1.5	3	0	0	1.2	4	0	0	2.6	4	0	1	2.6	4	0	1	2.6	4	0	1
BCSM	Wt	JC8	15	1	0	0	0	1	4	0	0	1	4	0	0	1.5	4	0	0	1.5	5	0	0	1.5	6	0	0	1.5	6	0	0	1.7	6	0	0
BCSM	W	JC114	1	1	0	0	0	1	1	0	0	1.8	2	0	0	1.8	4	0	0	1.8	4	0	0	1.8	2	0	0	1.8	2	0	0	2	4	0	0
BCSM	W	JC114	2	1	0	0	0	1	0	0	0	1	2	0	0	1	1	0	0	1.2	1	0	0	1.7	3	0	0	1.7	3	0	0	1	5	0	0
BCSM	W	JC114	3	1	0	0	0	1.6	1	0	0	1.6	4	0	0	1.6	5	0	0	2	6	0	0	2	3	0	0	2	3	0	0	2	5	0	0
BCSM	W	JC114	4	1	0	0	0	1.3	1	0	0	1.3	1	0	0	1.3	1	0	0	1.3	1	0	0	1.3	1	0	0	1.3	1	0	0	1.3	1	0	0
BCSM	W	JC114	5	1	0	0	0	1.4	3	0	0	1.4	4	0	0	1.4	4	0	0	1.4	5	0	0	1.4	6	0	0	1.4	7	0	0	1.4	6	0	0
BCSM	W	JC114	6	1	0	0	0	1.2	1	0	0	1.2	2	0	0	1.2	0	0	0	1.2	0	0	0	1.2	0	0	0	1.2	0	0	0	1.2	0	0	0
BCSM	W	JC114	7	1	0	0	0	1	1	0	0	1	1	1	0	1	1	1	0	1	1	1	0	1	2	1	0	1	3	1	0	1	2	0	0
BCSM	W	JC114	8	1	0	0	0	1.3	4	0	0	1.7	6	0	0	1.7	6	0	0	2	5	0	0	2	3	0	0	2	3	0	0	2	5	1	0
BCSM	W	JC114	9	1	0	0	0	1.3	4	0	0	1.6	8	0	0	1.6	8	0	1	8	5	0	1	8	8	0	1	9	8	0	1	9	10	0	1
BCSM	W	JC114	10	1	0	0	0	1	0	0	0	1	3	0	0	1.7	2	0	0	1.7	3	1	0	1.7	3	1	0	1.7	2	0	0	1.7	3	0	0
BCSM	W	JC114	11	1	0	0	0	1.4	2	0	0	1.4	2	0	0	1.4	4	1	0	1.4	3	0	0	1.4	3	0	0	1.4	2	0	0	1.2	2	0	0
BCSM	W	JC114	12	1	0	0	0	1.4	0	0	0	1.4	0	0	0	1.4	0	0	0	1.4	0	0	0	1.4	0	0	0	1.4	0	0	0	1.4	0	0	0
BCSM	W	JC114	13	1	0	0	0	1.4	2	0	0	1.4	2	0	0	2	4	0	0	3	3	0	0	3.9	2	0	0	4	1	0	0	4	3	0	0
BCSM	W	JC114	14	1	0	0	0	2	1	0	0	2	4	0	0	2	5	0	1	2	4	1	1	2	3	1	1	2	3	0	1	3	4	0	1
BCSM	W	JC114	15	1	0	0	0	1	2	0	0	1.6	3	0	0	1.6	4	0	0	1.8	3	0	0	1.9	4	0	0	2	5	0	1	3	7	0	1
BCSM	W	JC136	1	1	0	0	0	1.5	0	0	0	1.5	3	0	0	1.5	4	0	0	1.5	0	1	0	1.5	0	1	0	1.5	2	1	0	1.5	3	0	0
BCSM	W	JC136	2	1	0	0	0	1.5	0	0	0	1.5	3	0	0	1.5	5	0	0	2.5	0	0	1	2.5	1	0	1	8.5	4	0	1	8.5	6	0	1
BCSM	W	JC136	3	1	0	0	0	2	0	0	0	2	3	0	0	2	5	0	0	2	0	0	0	2	3	0	0	2	6	1	0	2	4	0	0
BCSM	W	JC136	4	1	0	0	0	1.6	0	0	0	1.6	6	0	R	8.5	6	0	1	9	0	0	1	9	4	0	1	9	9	0	1	9	10	0	1
BCSM	W	JC136	5	1	0	0	0	1.5	0	0	0	1.5	0	0	0	1.5	0	0	0	1.5	0	0	0	1.5	0	0	0	1.5	0	0	0	1.5	0	0	0
BCSM	W	JC136	6	1	0	0	0	1.4	0	0	0	1.4	1	0	0	1.4	0	0	0	1.4	0	0	0	1.4	0	0	0	1.4	0	1	0	1.4	0	1	0
BCSM	W	JC136	7	1	0	0	0	1.7	0	0	0	1.7	0	0	0	1.7	0	0	0	1.7	0	0	0	1.7	0	0	0	1.7	0	0	0	1.5	0	0	0
BCSM	W	JC136	8	1	0	0	0	1.7	0	0	0	1.7	6	0	R	3	7	0	0	5	10	0	1	6	10	0	1	8.5	12	0	1	9	13	0	1
BCSM	W	JC136	9	1	0	0	0	1.5	0	0	0	1.5	2	0	0	1.5	3	0	0	2.3	3	0	0	2.3	3	0	0	2.3	3	0	0	1.5	4	0	0
BCSM	W	JC136	10	1	0	0	0	1.7	0	0	0	1.7	5	0	0	1.7	6	0	0	2	2	0	1	4	4	0	1	8.8	6	0	1	9	5	0	1
BCSM	W	JC136	11	1	0	0	0	1	0	0	0	1	3	0	0	1	7	0	0	1.6	7	0	1	3	7	0	1	9	8	0	1	8.7	7	0	1
BCSM	W	JC136	12	1	0	0	0	1	0	0	0	1.5	2	0	0	2.3	6	0	1	7.5	7	0	1	7.5	7	0	1	9	8	0	1	9	10	0	1
BCSM	W	JC136	13	1	0	0	0	1.5	0	0	0	1.5	4	0	0	1.5	5	0	0	2.9	4	0	0	3.5	5	0	0	6	5	0	1	8	6	0	1
BCSM	W	JC136	14	1	0	0	0	1.5	0	0	0	1.5	3	1	0	1.5	6	0	1	5	5	0	1	6	7	0	1	9	9	0	1	8.5	9	0	1
BCSM	W	JC136	15	1	0	0	0	1.5	0	0	0	1.5	3	0	0	1.5	5	0	0	1.7	6	0	0	1.7	5	0	0	1.7	4	0	0	1.7	3	0	0
BCSM	W	JC142	1	1	0	0	0	1.6	3	0	0	1.6	5	0	0	1.6	6	0	0	2	5	0	0	2	7	0	0	2	7	0	0	2	6	0	0
BCSM	W	JC142	2	1	0	0	0	1.4	1	0	0	1.5	4	0	0	1.5	3	0	0	1.5	5	0	0	1.5	5	0	0	1.5	4	0	0	2	4	0	0
BCSM	W	JC142	3	1	0	0	0	1.5	3	0	0	3.8	4	0	0	3.8	6	0	0	3.8	8	0	0	4.3	9	0	0	7.5	9	0	1	9	11	0	1
BCSM	W	JC142	4	1	0	0	0	1.3	1	0	0	2	3	0	0	2	4	0	0	1.7	8	0	0	1.9	6	0	0	2	5	0	1	2	7	0	1
BCSM	W	JC142	5	1	0	0	0	1	2	0	0	1	2	0	0	3.4	5	0	0	2.5	4	0	0	3	6	0	0	3.2	10	0	1	4	11	0	1
BCSM	W	JC142	6	1	0	0	0	1	2	0	0	2	4	0	0	2.5	6	0	0	2	6	0	0	2	6	0	0	2.5	8	0	0	2.5	8	0	1
BCSM	W	JC142	7	1	0	0	0	1	3	0	0	1.7	7	0	0	1.7	8	0	0	3.1	10	0	0	4.2	10	0	0	6.5	11	0	1	7.5	9	0	1
BCSM	W	JC142	8	1	0	0	0	1	2	0	0	1.8	4	0	0	1.8	6	0	0	2	9	0	0	2.3	8	0	0	3	8	0	1	4	10	0	1
BCSM	W	JC142	9	1	0	0	0	1	0	0	0	1	3	0	0	2.5	9	0	0	2.3	8	0	0	2.3	8	0	0	2.3	10	0	0	2	6	0	0
BCSM	W	JC142	10	1	0	0	0	1	4	0	0	2.8	4	0	0	3	6	0	0	3.5	6	0	0	5.2	9	0	0	9	13	0	1	9	11	0	1
BCSM	W	JC142	11	1	0	0	0	1	1	0	0	1.5	4	0	0	1.5	5	0	0	2.3	7	0	0	2.4	8	0	0	2.8	8	0	1	4	8	0	1
BCSM	W	JC142	12	1	0	0	0	1	0	0	0	1	0	0	0	1	0	0	0	1	0	0	0	1	0	0	0	1	0	0	0	1.5	0	0	0
BCSM	W	JC142	13	1	0	0	0	1	1	0	0	1	1	0	0	1	0	0	0	1	1	0	0	1	1	0	0	1	3	1	0	1.2	4	0	0
BCSM	W	JC142	14	1	0	0	0	1	1	0	0	1	2	0	0	1	2	0	0	1	3	0	0	1	4	0	0	1	4	0	0	1	5	1	0
BCSM	W	JC142	15	1	0	0	0	1	0	0	0	1	1	0	0	1	1	0	0	1	1	0	0	1	1	0	0	1	1	0	0	1	1	0	0
BCSM	W	JC10	1	1	0	0	0	1	2	1	0	1	2	1	0	1	2	1	0	1	1	1	0	1	1	1	0	1	1	1	0	1	1	1	0
BCSM	W	JC10	2	1	0	0	0	1	3	1	0	1	4	1	0	1	5	1	0	1	2	1	0	1.5	2	1	0	1.5	2	1	0	1.5	2	1	0
BCSM	W	JC10	3	1	0	0	0	1.5	4	0	0	1.5	4	0	0	1.5	5	0	0	1.5	5	0	0	1.5	5	0	0	2	5	0	0	2	5	1	0
BCSM	W	JC10	4	1	0	0	0	1	0	1	0	1	0	1	0	1	0	1	0	1	0	1	0	1	0	1	0	1	0	1	0	1	0	1	0
BCSM	W	JC10	5	1	0	0	0	2	3	1	0	2	3	1	0	2	3	1	0	2	3	1	0	2	3	1	0	2	3	1	0	2	3	1	0
BCSM	W	JC10	6	1	0	0	0	1.2	2	1	0	1.2	2	1	0	1.2	1	1	0	1.5	3	1	0	1.5	3	1	0	1.6	5	1	0	1.6	5	1	0
BCSM	W	JC10	7	1	0	0	0	1	0	1	0	1	0	1	0	1	0	1	0	1	0	1	0	1	0	1	0	1	0	1	0	1	0	1	0
BCSM	W	JC10	8	1	2	0	0	2	5	0	0	2	5	0	0	2.5	3	0	1	2.5	5	0	1	2.5	6	0	1	3	6	0	1	3	6	0	1
BCSM	W	JC10	9	1	0	0	0	2	2	1	0	2	2	1	0	2	3	1	1	2	4	1	1	2	4	1	1	2.5	4	1	1	2.5	4	1	1
BCSM	W	JC10	10	1	0	0	0	1	2	0	0	1.3	3	0	0	2	5	0	0	2.3	5	0	1	2.3	5	0	1	2.3	5	0	1	2.3	7	0	1
BCSM	W	JC10	11	1	1	0	0	1	2	0	0	1.7	2	0	0	3	4	0	0	2.5	4	0	1	2.5	5	0	1	2.5	6	0	1	2.5	6	1	1
BCSM	W	JC10	12	1	0	0	0	1	2	1	0	1	2	1	0	1	2	1	0	1	2	1	0	1	2	1	0	1	2	1	0	1	2	1	0
BCSM	W	JC10	13	1	0	0	0	2	4	0	0	2	3	0	0	2	3	0	0	2.3	5	0	0	2.5	5	0	0	2.5	5	0	0	2.7	7	0	0
BCSM	W	JC10	14	1	0	0	0	1.7	6	0	0	1.7	4	0	0	1.7	4	0	0	2	7	0	0	2	7	0	0	2	7	0	1	2	7	0	1
BCSM	W	JC10	15	1	0	0	0	2	4	0	0	2	4	0	0	2	5	0	1	2.5	8	0	0	2.8	9	0	0	2.8	9	0	0	3	9	0	0
BCSM	W	JC127	1	1	0	0	0	1.5	1	0	0	1.5	2	0	0	2	3	0	0	2	9	0	0	2	9	0	0	2.2	9	0	0	2.2	9	0	0
BCSM	W	JC127	2	1	0	0	0	2.3	5	0	0	2.3	5	0	0	2.3	6	0	0	2.5	8	0	0	2.5	8	0	0	2.5	8	0	0	2.5	8	0	0
BCSM	W	JC127	3	1	1	0	0	1.8	7	0	0	2	6	0	0	2	6	0	0	2.5	7	0	1	2.5	7	0	1	2.5	7	0	1	2.5	7	0	1
BCSM	W	JC127	4	1	0	0	0	2	4	0	0	2	4	0	0	2	5	0	0	2.3	8	0	0	2.3	8	0	0	2.4	8	0	0	2.4	8	0	1
BCSM	W	JC127	5	1	1	0	0	1.5	4	0	0	2	3	0	0	2	3	0	0	2	6	0	0	2	6	0	0	2	6	0	0	2	6	0	0
BCSM	W	JC127	6	1	0	0	0	1.7	3	0	0	2	3	0	0	2	3	0	0	2	6	0	0	2	6	0	0	2	7	0	0	2	8	0	0
BCSM	W	JC127	7	1	0	0	0	1.5	4	0	0	1.5	4	0	0	1.5	4	0	0	2	8	1	0	2	8	1	0	2	8	1	0	2	8	1	0
BCSM	W	JC127	8	1	0	0	0	1	1	0	0	1	2	0	0	1	3	0	0	1.4	4	0	0	1.4	4	0	0	1.4	4	0	0	1.4	4	0	0
BCSM	W	JC127	9	1	0	0	0	2.5	3	0	0	2.5	3	0	0	2.5	4	0	0	2.5	7	0	1	2.5	7	0	1	2.5	9	0	1	2.5	9	0	1
BCSM	W	JC127	10	1	0	0	0	2	5	0	0	2	6	0	0	2.5	7	0	0	3	6	0	0	3	6	0	0	3	6	0	0	3	6	0	1
BCSM	W	JC127	11	1	0	0	0	1	3	0	0	1.6	4	0	0	2	6	0	0	1.6	8	0	0	1.6	8	0	0	1.6	8	1	0	1.6	8	1	0
BCSM	W	JC127	12	1	0	0	0	1	2	0	0	1.3	6	0	0	2	8	0	1	4	8	0	1	4	8	0	1	4.5	10	0	1	4.5	10	0	1
BCSM	W	JC127	13	1	2	0	0	2.5	5	0	1	4	5	0	R	9	6	0	1	9	6	0	1	9	6	0	1	9	6	0	1	9	6	0	1
BCSM	W	JC127	14	1	0	0	0	2	2	0	0	2	2	0	0	2	4	0	0	2	5	0	0	2	5	0	0	2	5	0	0	2	7	0	0
BCSM	W	JC127	15	1	0	0	0	1.5	3	0	0	1.5	3	0	0	2	3	0	0	2	6	0	0	2	6	0	0	2.5	6	0	0	2.5	6	0	0
BCSM	W	JC139	1	1	0	0	0	1.2	3	0	0	1.2	3	0	0	1.2	2	0	0	1.2	1	0	0	1.7	1	0	0	1.7	1	0	0	1.7	1	0	0
BCSM	W	JC139	2	1	0	0	0	1.5	2	0	0	1.7	3	0	0	2	5	0	0	2	3	0	0	2	5	0	0	2	5	0	0	2	5	0	0
BCSM	W	JC139	3	1	0	0	0	1	1	0	0	1	1	0	0	1	3	0	0	2	5	0	0	2	5	0	0	2	5	0	0	1.5	5	0	1
BCSM	W	JC139	4	1	0	0	0	1.7	3	0	0	1.9	4	0	0	2	4	0	0	2	3	0	0	2.2	3	0	0	2.2	3	0	0	2.2	3	0	0
BCSM	W	JC139	5	1	0	0	0	1.4	2	0	0	1.4	5	0	0	2	5	0	0	2	5	0	0	2	5	0	0	2	5	0	0	2	5	0	0
BCSM	W	JC139	6	1	0	0	0	1.8	4	0	0	1.8	5	0	0	2	6	0	0	2.2	7	0	0	2.2	9	0	0	2.2	9	0	0	2.2	9	0	0
BCSM	W	JC139	7	1	1	0	0	1.5	3	0	0	1.7	4	0	0	2	5	0	0	2	4	0	0	2.4	4	0	0	2.4	4	0	0	2.6	4	1	0
BCSM	W	JC139	8	1	0	0	0	1.8	3	0	0	1.8	4	0	0	1.6	4	0	0	2.5	3	0	0	2.5	5	0	0	2.5	5	0	0	2.5	5	0	0
BCSM	W	JC139	9	1	1	0	0	2	4	0	0	2	4	0	0	2.3	4	0	0	2.2	3	0	0	2.2	3	0	0	2.2	3	0	0	2.2	3	0	0
BCSM	W	JC139	10	1	0	0	0	1.6	4	0	0	1.8	5	0	0	2	5	0	0	2	5	0	0	2.1	5	0	0	2.1	5	0	0	2.1	5	0	0
BCSM	W	JC139	11	1	0	0	0	1	2	0	0	1	2	0	0	1	2	0	0	1	2	0	0	1	4	0	0	1	4	0	0	2	4	0	1
BCSM	W	JC139	12	1	0	0	0	2.2	3	0	0	2.2	5	0	0	2.2	5	0	0	2.2	5	0	0	2.2	5	0	0	2.2	5	0	0	2.2	5	0	0
BCSM	W	JC139	13	1	0	0	0	1	4	0	0	1.8	4	0	0	3	5	0	1	3	6	0	0	3	6	0	0	3	6	0	0	3.7	6	0	0
BCSM	W	JC139	14	1	0	0	0	1	1	0	0	1	3	0	0	1	4	0	0	1	5	0	0	1.6	5	0	0	1.6	5	0	0	1.6	5	0	0
BCSM	W	JC139	15	1	0	0	0	2	3	0	0	2	4	0	0	2	5	0	0	3.5	6	0	0	3.5	7	0	0	3.5	7	0	0	3.5	7	0	0
CCM	D	xoc_02	1	1	0	0	0	1	0	0	0	1	0	0	0	1	0	0	0	1	0	0	0	1	0	0	0	1	0	0	0	1	0	0	0
CCM	D	xoc_02	2	1	0	0	0	1	0	0	0	1	0	0	0	1	0	0	0	1	0	0	0	1	0	0	0	1	0	0	0	1	0	0	0
CCM	D	xoc_02	3	1	0	0	0	1	0	0	0	1	0	0	0	1	0	0	0	1	0	0	0	1	0	0	0	1	0	0	0	1	0	0	0
CCM	D	xoc_02	4	1	0	0	0	1	0	0	0	1	0	0	0	1	0	0	0	1	0	0	0	1	0	0	0	1	0	0	0	1	0	0	0
CCM	D	xoc_02	5	1	0	0	0	1	0	0	0	1	0	0	0	1	0	0	0	1	0	0	0	1	0	0	0	1	0	0	0	1	0	0	0
CCM	D	xoc_02	6	1	0	0	0	1	0	0	0	1	0	0	0	1	0	0	0	1	0	0	0	1	0	0	0	1	0	0	0	1	0	0	0
CCM	D	xoc_02	7	1	0	0	0	1	0	0	0	1	0	0	0	1	0	0	0	1	0	0	0	1	0	0	0	1	0	0	0	1	0	0	0
CCM	D	xoc_02	8	1	0	0	0	1	0	0	0	1	0	0	0	1	0	0	0	1	0	0	0	1	0	0	0	1	0	0	0	1	0	0	0
CCM	D	xoc_02	9	1	0	0	0	1	0	0	0	1	0	0	0	1	0	0	0	1	0	0	0	1	0	0	0	1	0	0	0	1	0	0	0
CCM	D	xoc_02	10	1	0	0	0	1	0	0	0	1	0	0	0	1	0	0	0	1	0	0	0	1	0	0	0	1	0	0	0	1	0	0	0
CCM	D	xoc_02	11	1	0	0	0	1	0	0	0	1	0	0	0	1	0	0	0	1	0	0	0	1	0	0	0	1	0	0	0	1	0	0	0
CCM	D	xoc_02	12	1	0	0	0	1	0	0	0	1	0	0	0	1	0	0	0	1	0	0	0	1	0	0	0	1	0	0	0	1	0	0	0
CCM	D	xoc_02	13	1	0	0	0	1	0	0	0	1	0	0	0	1	0	0	0	1	0	0	0	1	0	0	0	1	0	0	0	1	0	0	0
CCM	D	xoc_02	14	1	0	0	0	1	0	0	0	1	0	0	0	1	0	0	0	1	0	0	0	1	0	0	0	1	0	0	0	1	0	0	0
CCM	D	xoc_02	15	1	0	0	0	1	0	0	0	1	0	0	0	1	0	0	0	1	0	0	0	1	0	0	0	1	0	0	0	1	0	0	0
CCM	D	xoc_03	1	1	0	0	0	1	0	0	0	1	0	1	0	1	0	1	0	1	0	1	0	1	0	1	0	1	0	1	0	1	0	1	0
CCM	D	xoc_03	2	1	0	0	0	1	0	0	0	1	5	0	0	1.5	4	0	0	1.5	4	0	0	1.65	7	0	0	1.65	3	0	0	1.65	3	0	0
CCM	D	xoc_03	3	1	0	0	0	2.6	2	0	0	2.6	6	0	0	2.6	6	0	0	2.6	3	0	0	2.6	6	0	0	2.6	4	0	0	2.6	4	0	0
CCM	D	xoc_03	4	1	0	0	0	1	0	0	0	1	4	0	0	1	5	0	0	1	5	0	0	1	7	0	0	1	5	0	0	1	5	0	0
CCM	D	xoc_03	5	1	0	0	0	1	0	0	0	1	4	0	0	1.6	4	0	0	1.6	3	0	0	1.7	6	0	0	2	2	0	0	2	2	0	0
CCM	D	xoc_03	6	1	0	0	0	1	0	0	0	1	0	1	0	1	0	1	0	1	0	1	0	1	0	1	0	1	0	1	0	1	0	1	0
CCM	D	xoc_03	7	1	0	0	0	1	0	0	0	1	5	0	0	1.5	4	0	0	1.5	4	0	0	1.65	7	0	0	1.65	3	0	0	1.65	3	0	0
CCM	D	xoc_03	8	1	0	0	0	2.6	2	0	0	2.6	6	0	0	2.6	6	0	0	2.6	3	0	0	2.6	6	0	0	2.6	4	0	0	2.6	4	0	0
CCM	D	xoc_03	9	1	0	0	0	1	0	0	0	1	4	0	0	1	5	0	0	1	5	0	0	1	7	0	0	1	5	0	0	1	5	0	0
CCM	D	xoc_03	10	1	0	0	0	1	0	0	0	1	4	0	0	1.6	4	0	0	1.6	3	0	0	1.7	6	0	0	2	2	0	0	2	2	0	0
CCM	D	xoc_03	11	1	0	0	0	1	0	0	0	1	0	1	0	1	0	1	0	1	0	1	0	1	0	1	0	1	0	1	0	1	0	1	0
CCM	D	xoc_03	12	1	0	0	0	1	0	0	0	1	5	0	0	1.5	4	0	0	1.5	4	0	0	1.65	7	0	0	1.65	3	0	0	1.65	3	0	0
CCM	D	xoc_03	13	1	0	0	0	2.6	2	0	0	2.6	6	0	0	2.6	6	0	0	2.6	3	0	0	2.6	6	0	0	2.6	4	0	0	2.6	4	0	0
CCM	D	xoc_03	14	1	0	0	0	1	0	0	0	1	4	0	0	1	5	0	0	1	5	0	0	1	7	0	0	1	5	0	0	1	5	0	0
CCM	D	xoc_03	15	1	0	0	0	1	0	0	0	1	4	0	0	1.6	4	0	0	1.6	3	0	0	1.7	6	0	0	2	2	0	0	2	2	0	0
CCM	D	GHSO519	1	1	0	0	0	1.3	1	0	0	1.3	1	0	0	1.3	1	0	0	1.3	1	0	0	1.3	1	0	0	1.3	1	0	0	1.3	1	0	0
CCM	D	GHSO519	2	1	0	0	0	1	2	0	0	1	2	0	0	1	2	0	0	1	2	0	0	1	2	0	0	1	2	0	0	1	2	0	0
CCM	D	GHSO519	3	1	0	0	0	1.5	0	0	0	1.5	0	0	0	1.5	0	0	0	1.5	0	0	0	1.5	0	0	0	1.5	0	0	0	1.5	0	0	0
CCM	D	GHSO519	4	1	0	0	0	1	0	0	0	1	0	0	0	1	0	0	0	1	0	0	0	1	0	0	0	1	0	0	0	1	0	0	0
CCM	D	GHSO519	5	1	0	0	0	1	0	0	0	1	0	0	0	1	0	0	0	1	0	0	0	1	0	0	0	1	0	0	0	1	0	0	0
CCM	D	GHSO519	6	1	0	0	0	1	0	0	0	1	0	0	0	1	0	0	0	1	0	0	0	1	0	0	0	1	0	0	0	1	0	0	0
CCM	D	GHSO519	7	1	0	0	0	1	0	0	0	1	0	0	0	1	0	0	0	1	0	0	0	1	0	0	0	1	0	0	0	1	0	0	0
CCM	D	GHSO519	8	1	0	0	0	1	0	0	0	1	0	0	0	1	0	0	0	1	0	0	0	1	0	0	0	1	0	0	0	1	0	0	0
CCM	D	GHSO519	9	1	1	0	0	1	1	0	0	1	1	0	0	1	1	0	0	1	1	0	0	1	1	0	0	1	1	0	0	1	1	0	0
CCM	D	GHSO519	10	1	0	0	0	1	0	0	0	1	0	0	0	1	0	0	0	1	0	0	0	1	0	0	0	1	0	0	0	1	0	0	0
CCM	D	GHSO519	11	1	0	0	0	1	0	0	0	1	0	0	0	1	0	0	0	1	0	0	0	1	0	0	0	1	0	0	0	1	0	0	0
CCM	D	GHSO519	12	1	0	0	0	1	0	0	0	1	0	0	0	1	0	0	0	1	0	0	0	1	0	0	0	1	0	0	0	1	0	0	0
CCM	D	GHSO519	13	1	0	0	0	1	0	1	0	1	0	1	0	1	0	1	0	1	0	1	0	1	0	1	0	1	0	1	0	1	0	1	0
CCM	D	GHSO519	14	1	0	0	0	1	0	0	0	1	0	0	0	1	0	0	0	1	0	0	0	1	0	0	0	1	0	0	0	1	0	0	0
CCM	D	GHSO519	15	1	0	0	0	1	0	0	0	1	0	0	0	1	0	0	0	1	0	0	0	1	0	0	0	1	0	0	0	1	0	0	0
CCM	Dt	xoc_01	1	1	0	0	0	1.2	0	0	0	1.6	0	1	0	2	0	1	0	2	0	1	0	2	0	1	0	2	0	1	0	2.8	0	1	0
CCM	Dt	xoc_01	2	1	1	0	0	1.6	1	0	0	1.6	1	1	1	1.6	1	1	1	2	1	1	1	2	1	1	1	2	1	1	1	2	2	1	1
CCM	Dt	xoc_01	3	1	0	0	0	1	2	0	0	1	6	1	0	1	6	1	0	1	3	1	0	1	6	1	0	1	4	1	0	1	4	1	0
CCM	Dt	xoc_01	4	1	0	0	0	1	0	0	0	1	0	1	0	1	0	1	0	1	0	1	0	1	0	1	0	1	0	1	0	1	0	1	0
CCM	Dt	xoc_01	5	1	0	0	0	1	0	0	0	1	0	1	0	1	0	1	0	1	0	1	0	1	0	1	0	1	0	1	0	1	0	1	0
CCM	Dt	xoc_01	6	1	0	0	0	1	0	0	0	1	0	0	0	1	0	0	0	1	0	0	0	1	0	0	0	1	0	0	0	1	0	0	0
CCM	Dt	xoc_01	7	1	0	0	0	1	0	0	0	1	0	0	0	1	0	0	1	1	0	0	1	1	0	0	1	1	0	0	1	1	0	0	1
CCM	Dt	xoc_01	8	1	1	0	0	1	1	0	0	1	1	0	0	1	1	0	0	1	1	0	0	1	1	0	0	1	1	0	0	1	2	0	0
CCM	Dt	xoc_01	9	1	0	0	0	1	2	0	0	1	6	1	0	1	6	1	0	1	3	1	0	1	6	1	0	1	4	1	0	1	4	1	0
CCM	Dt	xoc_01	10	1	0	0	0	1	0	0	0	1	0	1	0	1	0	1	0	1	0	1	0	1	0	1	0	1	0	1	0	1	0	1	0
CCM	Dt	xoc_01	11	1	1	0	0	1.6	1	0	0	1.6	1	1	1	1.6	1	1	1	2	1	1	1	2	1	1	1	2	1	1	1	2	2	1	1
CCM	Dt	xoc_01	12	1	0	0	0	1	2	0	0	1	6	1	0	1	6	1	0	1	3	1	0	1	6	1	0	1	4	1	0	1	4	1	0
CCM	Dt	xoc_01	13	1	0	0	0	1	0	0	0	1	0	1	0	1	0	1	0	1	0	1	0	1	0	1	0	1	0	1	0	1	0	1	0
CCM	Dt	xoc_01	14	1	0	0	0	1	0	0	0	1	0	0	0	1	0	0	0	1	0	0	0	1	0	0	0	1	0	0	0	1	0	0	0
CCM	Dt	xoc_01	15	1	0	0	0	1	2	0	0	1	6	1	0	1	6	1	0	1	3	1	0	1	6	1	0	1	4	1	0	1	4	1	0
CCM	Dt	xoc_06	1	1	0	0	0	1.2	0	0	0	1.6	0	1	0	2	0	1	0	2	0	1	0	2	0	1	0	2	0	1	0	2.8	0	1	0
CCM	Dt	xoc_06	2	1	1	0	0	1.6	1	0	0	1.6	1	1	1	1.6	1	1	1	2	1	1	1	2	1	1	1	2	1	1	1	2	2	1	1
CCM	Dt	xoc_06	3	1	0	0	0	1	2	0	0	1	6	1	0	1	6	1	0	1	3	1	0	1	6	1	0	1	4	1	0	1	4	1	0
CCM	Dt	xoc_06	4	1	0	0	0	1	0	0	0	1	0	1	0	1	0	1	0	1	0	1	0	1	0	1	0	1	0	1	0	1	0	1	0
CCM	Dt	xoc_06	5	1	0	0	0	1	0	0	0	1	0	1	0	1	0	1	0	1	0	1	0	1	0	1	0	1	0	1	0	1	0	1	0
CCM	Dt	xoc_06	6	1	0	0	0	1	0	0	0	1	0	0	0	1	0	0	0	1	0	0	0	1	0	0	0	1	0	0	0	1	0	0	0
CCM	Dt	xoc_06	7	1	0	0	0	1	0	0	0	1	0	0	0	1	0	0	1	1	0	0	1	1	0	0	1	1	0	0	1	1	0	0	1
CCM	Dt	xoc_06	8	1	1	0	0	1	1	0	0	1	1	0	0	1	1	0	0	1	1	0	0	1	1	0	0	1	1	0	0	1	2	0	0
CCM	Dt	xoc_06	9	1	0	0	0	1	2	0	0	1	6	1	0	1	6	1	0	1	3	1	0	1	6	1	0	1	4	1	0	1	4	1	0
CCM	Dt	xoc_06	10	1	0	0	0	1	0	0	0	1	0	1	0	1	0	1	0	1	0	1	0	1	0	1	0	1	0	1	0	1	0	1	0
CCM	Dt	xoc_06	11	1	1	0	0	1.6	1	0	0	1.6	1	1	1	1.6	1	1	1	2	1	1	1	2	1	1	1	2	1	1	1	2	2	1	1
CCM	Dt	xoc_06	12	1	0	0	0	1	2	0	0	1	6	1	0	1	6	1	0	1	3	1	0	1	6	1	0	1	4	1	0	1	4	1	0
CCM	Dt	xoc_06	13	1	0	0	0	1	0	0	0	1	0	1	0	1	0	1	0	1	0	1	0	1	0	1	0	1	0	1	0	1	0	1	0
CCM	Dt	xoc_06	14	1	0	0	0	1	0	0	0	1	0	0	0	1	0	0	0	1	0	0	0	1	0	0	0	1	0	0	0	1	0	0	0
CCM	Dt	xoc_06	15	1	0	0	0	1	2	0	0	1	6	1	0	1	6	1	0	1	3	1	0	1	6	1	0	1	4	1	0	1	4	1	0
CCM	Dt	xoc_07	1	1	1	0	0	1.6	1	0	0	1.6	1	1	1	1.6	1	1	1	2	1	1	1	2	1	1	1	2	1	1	1	2	2	1	1
CCM	Dt	xoc_07	2	1	0	0	0	1	2	0	0	1	6	1	0	1	6	1	0	1	3	1	0	1	6	1	0	1	4	1	0	1	4	1	0
CCM	Dt	xoc_07	3	1	0	0	0	1	0	0	0	1	0	1	0	1	0	1	0	1	0	1	0	1	0	1	0	1	0	1	0	1	0	1	0
CCM	Dt	xoc_07	4	1	0	0	0	1	0	0	0	1	0	0	0	1	0	0	0	1	0	0	0	1	0	0	0	1	0	0	0	1	0	0	0
CCM	Dt	xoc_07	5	1	0	0	0	1	2	0	0	1	6	1	0	1	6	1	0	1	3	1	0	1	6	1	0	1	4	1	0	1	4	1	0
CCM	Dt	xoc_07	6	1	0	0	0	1.2	0	0	0	1.6	0	1	0	2	0	1	0	2	0	1	0	2	0	1	0	2	0	1	0	2.8	0	1	0
CCM	Dt	xoc_07	7	1	1	0	0	1.6	1	0	0	1.6	1	1	1	1.6	1	1	1	2	1	1	1	2	1	1	1	2	1	1	1	2	2	1	1
CCM	Dt	xoc_07	8	1	0	0	0	1	2	0	0	1	6	1	0	1	6	1	0	1	3	1	0	1	6	1	0	1	4	1	0	1	4	1	0
CCM	Dt	xoc_07	9	1	0	0	0	1	0	0	0	1	0	1	0	1	0	1	0	1	0	1	0	1	0	1	0	1	0	1	0	1	0	1	0
CCM	Dt	xoc_07	10	1	0	0	0	1	0	0	0	1	0	1	0	1	0	1	0	1	0	1	0	1	0	1	0	1	0	1	0	1	0	1	0
CCM	Dt	xoc_07	11	1	0	0	0	1	0	0	0	1	0	0	0	1	0	0	0	1	0	0	0	1	0	0	0	1	0	0	0	1	0	0	0
CCM	Dt	xoc_07	12	1	0	0	0	1	0	0	0	1	0	0	0	1	0	0	1	1	0	0	1	1	0	0	1	1	0	0	1	1	0	0	1
CCM	Dt	xoc_07	13	1	1	0	0	1	1	0	0	1	1	0	0	1	1	0	0	1	1	0	0	1	1	0	0	1	1	0	0	1	2	0	0
CCM	Dt	xoc_07	14	1	0	0	0	1	2	0	0	1	6	1	0	1	6	1	0	1	3	1	0	1	6	1	0	1	4	1	0	1	4	1	0
CCM	Dt	xoc_07	15	1	0	0	0	1	2	0	0	1	6	1	0	1	6	1	0	1	3	1	0	1	6	1	0	1	4	1	0	1	4	1	0
CCM	Dt	xoc_08	1	1	0	0	0	1.2	0	0	0	1.6	0	1	0	2	0	1	0	2	0	1	0	2	0	1	0	2	0	1	0	2.8	0	1	0
CCM	Dt	xoc_08	2	1	1	0	0	1.6	1	0	0	1.6	1	1	1	1.6	1	1	1	2	1	1	1	2	1	1	1	2	1	1	1	2	2	1	1
CCM	Dt	xoc_08	3	1	0	0	0	1	2	0	0	1	6	1	0	1	6	1	0	1	3	1	0	1	6	1	0	1	4	1	0	1	4	1	0
CCM	Dt	xoc_08	4	1	0	0	0	1	0	0	0	1	0	1	0	1	0	1	0	1	0	1	0	1	0	1	0	1	0	1	0	1	0	1	0
CCM	Dt	xoc_08	5	1	0	0	0	1	0	0	0	1	0	1	0	1	0	1	0	1	0	1	0	1	0	1	0	1	0	1	0	1	0	1	0
CCM	Dt	xoc_08	6	1	0	0	0	1.2	0	0	0	1.6	0	1	0	2	0	1	0	2	0	1	0	2	0	1	0	2	0	1	0	2.8	0	1	0
CCM	Dt	xoc_08	7	1	1	0	0	1.6	1	0	0	1.6	1	1	1	1.6	1	1	1	2	1	1	1	2	1	1	1	2	1	1	1	2	2	1	1
CCM	Dt	xoc_08	8	1	0	0	0	1	2	0	0	1	6	1	0	1	6	1	0	1	3	1	0	1	6	1	0	1	4	1	0	1	4	1	0
CCM	Dt	xoc_08	9	1	0	0	0	1	0	0	0	1	0	1	0	1	0	1	0	1	0	1	0	1	0	1	0	1	0	1	0	1	0	1	0
CCM	Dt	xoc_08	10	1	0	0	0	1	0	0	0	1	0	1	0	1	0	1	0	1	0	1	0	1	0	1	0	1	0	1	0	1	0	1	0
CCM	Dt	xoc_08	11	1	1	0	0	1.6	1	0	0	1.6	1	1	1	1.6	1	1	1	2	1	1	1	2	1	1	1	2	1	1	1	2	2	1	1
CCM	Dt	xoc_08	12	1	0	0	0	1	2	0	0	1	6	1	0	1	6	1	0	1	3	1	0	1	6	1	0	1	4	1	0	1	4	1	0
CCM	Dt	xoc_08	13	1	0	0	0	1	0	0	0	1	0	1	0	1	0	1	0	1	0	1	0	1	0	1	0	1	0	1	0	1	0	1	0
CCM	Dt	xoc_08	14	1	0	0	0	1	0	0	0	1	0	0	0	1	0	0	0	1	0	0	0	1	0	0	0	1	0	0	0	1	0	0	0
CCM	Dt	xoc_08	15	1	0	0	0	1	2	0	0	1	6	1	0	1	6	1	0	1	3	1	0	1	6	1	0	1	4	1	0	1	4	1	0
CCM	Dt	xoc_11	1	1	0	0	0	1	0	0	0	1	0	1	0	1	0	1	0	1	0	1	0	1	0	1	0	1	0	1	0	1	0	1	0
CCM	Dt	xoc_11	2	1	1	0	0	1.6	1	0	0	1.6	1	1	1	1.6	1	1	1	2	1	1	1	2	1	1	1	2	1	1	1	2	2	1	1
CCM	Dt	xoc_11	3	1	0	0	0	1	2	0	0	1	6	1	0	1	6	1	0	1	3	1	0	1	6	1	0	1	4	1	0	1	4	1	0
CCM	Dt	xoc_11	4	1	0	0	0	1	0	0	0	1	0	1	0	1	0	1	0	1	0	1	0	1	0	1	0	1	0	1	0	1	0	1	0
CCM	Dt	xoc_11	5	1	0	0	0	1	0	0	0	1	0	0	0	1	0	0	0	1	0	0	0	1	0	0	0	1	0	0	0	1	0	0	0
CCM	Dt	xoc_11	6	1	0	0	0	1	2	0	0	1	6	1	0	1	6	1	0	1	3	1	0	1	6	1	0	1	4	1	0	1	4	1	0
CCM	Dt	xoc_11	7	1	0	0	0	1.2	0	0	0	1.6	0	1	0	2	0	1	0	2	0	1	0	2	0	1	0	2	0	1	0	2.8	0	1	0
CCM	Dt	xoc_11	8	1	1	0	0	1.6	1	0	0	1.6	1	1	1	1.6	1	1	1	2	1	1	1	2	1	1	1	2	1	1	1	2	2	1	1
CCM	Dt	xoc_11	9	1	0	0	0	1	2	0	0	1	6	1	0	1	6	1	0	1	3	1	0	1	6	1	0	1	4	1	0	1	4	1	0
CCM	Dt	xoc_11	10	1	0	0	0	1	0	0	0	1	0	1	0	1	0	1	0	1	0	1	0	1	0	1	0	1	0	1	0	1	0	1	0
CCM	Dt	xoc_11	11	1	0	0	0	1	0	0	0	1	0	1	0	1	0	1	0	1	0	1	0	1	0	1	0	1	0	1	0	1	0	1	0
CCM	Dt	xoc_11	12	1	0	0	0	1	2	0	0	1	6	1	0	1	6	1	0	1	3	1	0	1	6	1	0	1	4	1	0	1	4	1	0
CCM	Dt	xoc_11	13	1	0	0	0	1	2	0	0	1	6	1	0	1	6	1	0	1	3	1	0	1	6	1	0	1	4	1	0	1	4	1	0
CCM	Dt	xoc_11	14	1	0	0	0	1.2	0	0	0	1.6	0	1	0	2	0	1	0	2	0	1	0	2	0	1	0	2	0	1	0	2.8	0	1	0
CCM	Dt	xoc_11	15	1	1	0	0	1.6	1	0	0	1.6	1	1	1	1.6	1	1	1	2	1	1	1	2	1	1	1	2	1	1	1	2	2	1	1
GNM	Wt	JC255	1	1	0	0	0	1	2	0	0	1	2	0	0	1.5	2	0	0	1.5	2	0	0	1.5	2	0	0	1.5	2	0	0	1.5	2	0	0
GNM	Wt	JC255	2	1	0	0	0	1	2	0	0	1	2	0	0	1.5	2	0	0	1.5	2	0	0	1.5	2	0	0	1.5	2	0	0	1.5	2	0	0
GNM	Wt	JC255	3	1	0	0	0	1	4	0	0	1.3	3	0	0	2	3	0	0	2	6	0	0	2	6	0	0	2	6	0	0	2	6	0	0
GNM	Wt	JC255	4	1	0	0	0	1	3	0	0	1	3	0	0	1.5	4	0	0	1.5	4	0	0	1.5	4	0	0	1.5	4	0	0	1.5	4	1	0
GNM	Wt	JC255	5	1	0	0	0	1.5	4	0	0	1.5	4	0	0	1.5	3	0	0	1.5	4	0	0	1.5	4	0	0	1.5	4	0	0	1.5	4	0	0
GNM	Wt	JC255	6	1	0	0	0	1	2	0	0	1	2	0	0	2	4	0	0	2	6	0	1	2	6	0	1	2	6	0	1	2	6	0	1
GNM	Wt	JC255	7	1	0	0	0	1	3	0	0	1	3	0	0	1.2	4	0	0	1.5	5	0	0	1.5	5	0	0	1.5	5	0	0	1.5	5	1	0
GNM	Wt	JC255	8	1	0	0	0	1	4	0	0	1	4	0	0	1.4	6	0	0	1.5	6	0	0	1.5	6	0	0	1.5	6	0	0	1.5	6	0	0
GNM	Wt	JC255	9	1	0	0	0	1	4	0	0	1	4	0	0	1	4	0	0	1.5	5	0	0	1.5	5	0	0	1.5	5	0	0	1.5	5	0	0
GNM	Wt	JC255	10	1	1	0	0	2	4	0	1	2	3	0	0	2	3	0	1	2	5	0	1	2	5	0	1	2	5	0	1	2	5	1	1
GNM	Wt	JC255	11	1	0	0	0	1	3	0	0	1	4	0	1	1	4	0	0	1.7	8	0	0	1.7	8	0	0	1.7	8	0	0	1.7	8	1	0
GNM	Wt	JC255	12	1	0	0	0	1	2	0	0	1	4	0	0	1	4	0	0	1.2	4	0	0	1.2	4	0	0	1.2	4	0	0	1.2	4	0	0
GNM	Wt	JC255	13	1	0	0	0	1	4	0	0	1	3	0	0	1.5	3	0	0	1.5	5	0	0	1.5	5	0	0	1.5	5	0	0	1.5	5	0	0
GNM	Wt	JC255	14	1	0	0	0	2	3	0	1	2.8	4	0	1	3.5	5	0	1	3.5	7	0	1	3.5	7	0	1	3.5	7	0	1	3.5	7	0	1
GNM	Wt	JC255	15	1	0	0	0	1	2	0	0	1	2	0	0	1	1	0	0	1	4	0	0	1	4	0	0	1.5	4	0	0	1.5	4	1	0
SPM	Wt	GHO17	1	1	0	0	0	1.8	3	0	0	1.8	3	0	0	1.9	3	0	0	2	4	0	0	2	4	0	0	2	4	0	0	2	4	0	0
SPM	Wt	GHO17	2	1	0	0	0	1	2	0	0	1	2	0	0	1.5	2	0	0	1.5	2	0	0	1.5	2	0	0	1.5	2	0	0	1.5	2	0	0
SPM	Wt	GHO17	3	1	0	0	0	1	4	0	0	1.3	3	0	0	2	3	0	0	2	6	0	0	2	6	0	0	2	6	0	0	2	6	0	0
SPM	Wt	GHO17	4	1	0	0	0	1	3	0	0	1	3	0	0	1.5	4	0	0	1.5	4	0	0	1.5	4	0	0	1.5	4	0	0	1.5	4	1	0
SPM	Wt	GHO17	5	1	0	0	0	1.5	4	0	0	1.5	4	0	0	1.5	3	0	0	1.5	4	0	0	1.5	4	0	0	1.5	4	0	0	1.5	4	0	0
SPM	Wt	GHO17	6	1	0	0	0	1	2	0	0	1	2	0	0	2	4	0	0	2	6	0	1	2	6	0	1	2	6	0	1	2	6	0	1
SPM	Wt	GHO17	7	1	0	0	0	1.2	4	0	0	1.6	5	0	0	2	6	0	0	2	6	0	1	2	6	0	1	2	6	0	1	2.8	6	0	1
SPM	Wt	GHO17	8	1	1	0	0	1.9	4	0	0	2.7	4	0	0	5	6	0	1	5.5	7	0	1	5.5	7	0	1	5.5	7	0	1	5.5	7	0	1
SPM	Wt	GHO17	9	1	0	0	0	1.5	4	0	0	1.5	4	0	0	2	5	0	0	2	5	0	1	2.7	7	0	1	2.7	7	0	1	2.7	7	0	1
SPM	Wt	GHO17	10	1	0	0	0	1.3	3	0	0	1.8	3	0	0	2	6	0	0	2.2	5	0	0	2.2	5	0	0	2.2	5	0	0	2.2	5	0	0
SPM	Wt	GHO17	11	1	0	0	0	1.2	2	0	0	1.2	3	0	0	2	4	0	0	2	6	0	0	2.3	8	0	1	2.3	8	0	1	2.3	8	0	1
SPM	Wt	GHO17	12	1	1	0	0	1.7	3	0	0	2	4	0	0	2.5	6	0	1	2.5	7	0	1	2.5	7	0	1	2.5	7	0	1	2.5	7	0	1
SPM	Wt	GHO17	13	1	0	0	0	1.1	3	0	0	1.1	4	0	0	2	4	0	0	1.7	4	0	0	1.9	4	0	0	1.9	4	0	0	1.9	4	0	0
SPM	Wt	GHO17	14	1	0	0	0	2	3	0	1	2.8	4	0	1	3.5	5	0	1	3.5	7	0	1	3.5	7	0	1	3.5	7	0	1	3.5	7	0	1
SPM	Wt	GHO17	15	1	0	0	0	1	2	0	0	1	2	0	0	1	1	0	0	1	4	0	0	1	4	0	0	1.5	4	0	0	1.5	4	1	0
PCM	W	GHGUE87	1	1	0	0	0	1.6	2	0	0	1.8	3	0	0	2	5	0	0	2	3	0	0	2	5	0	0	2	5	1	0	2	5	1	0
PCM	W	GHGUE87	2	1	0	0	0	1	2	0	0	1	2	0	0	1	4	0	0	1.5	5	0	0	1.6	5	0	0	1.6	5	0	0	1.6	5	0	0
PCM	W	GHGUE87	3	1	0	0	0	1.3	2	0	0	1.3	3	0	0	1.3	4	0	0	1.5	3	0	0	1.5	3	0	0	1.5	3	0	1	2.3	3	0	1
PCM	W	GHGUE87	4	1	1	0	0	1.5	4	0	0	1.5	4	0	0	1.5	4	0	0	1.5	4	1	0	1.7	4	1	0	1.7	4	1	0	1.7	4	1	0
PCM	W	GHGUE87	5	1	1	0	0	1.3	2	0	0	1.3	2	0	0	1.3	2	0	0	1.2	1	0	0	1.2	1	0	0	1.2	1	0	0	1.2	1	0	0
PCM	W	GHGUE87	6	1	0	0	0	1.5	2	0	0	1.5	3	0	0	1.5	3	0	0	1.5	3	0	0	1.7	3	0	0	1.7	3	0	1	1.7	3	0	1
PCM	W	GHGUE87	7	1	0	0	0	1.4	6	0	0	1.4	6	0	0	1.4	4	0	0	1.7	5	0	0	1.7	6	0	0	1.7	6	0	0	3	6	0	0
PCM	W	GHGUE87	8	1	0	0	0	1	2	0	0	1	3	0	0	1.5	5	0	0	1.7	5	0	0	2	5	0	0	2	5	0	0	2.4	5	0	0
PCM	W	GHGUE87	9	1	0	0	0	1	1	0	0	1	4	0	0	2	4	0	0	1.5	3	0	0	1.5	4	0	0	1.5	4	0	0	1.5	4	0	0
PCM	W	GHGUE87	10	1	0	0	0	1.3	3	0	1	1.6	4	0	1	2	4	0	1	2	5	0	1	2.3	5	0	1	2.3	5	0	1	2.3	5	0	1
PCM	W	GHGUE87	11	1	0	0	0	1.8	4	0	0	2	6	0	0	2.5	8	0	1	2.5	7	0	1	2.5	7	0	1	2.5	7	0	1	2.5	7	0	1
PCM	W	GHGUE87	12	1	0	0	0	1	5	0	0	1	5	0	0	1	5	0	0	1.5	5	1	0	1.5	5	1	0	1.7	5	1	0	1.7	5	1	0
PCM	W	GHGUE87	13	1	0	0	0	2	2	0	0	2	4	0	0	2	5	0	0	2.2	6	0	0	2.5	6	0	0	2.5	6	0	0	3.6	6	0	0
PCM	W	GHGUE87	14	1	0	0	0	2	2	0	0	2	3	0	0	2	4	0	0	2	4	0	1	2	4	0	1	2	4	0	1	2	4	0	1
PCM	W	GHGUE87	15	1	0	0	0	1	5	0	0	1.6	4	0	0	1.5	3	0	0	1	4	0	0	1.3	5	0	0	1.5	5	1	0	1.5	5	1	0
PCM	W	JC207	1	1	0	0	0	1	4	0	0	1	4	0	0	1.5	3	0	0	1.3	3	0	0	1.3	3	0	0	1.5	3	0	0	1.5	3	0	0
PCM	W	JC207	2	1	0	0	0	1.5	4	0	0	1.9	6	0	0	2.3	7	0	1	2.5	7	0	1	2.5	7	0	1	2.6	9	0	1	2.6	9	0	1
PCM	W	JC207	3	1	0	0	0	1.5	4	0	1	2	5	0	1	2.5	7	0	1	2.3	6	0	1	2.3	6	0	1	2.3	8	0	1	2.3	9	0	1
PCM	W	JC207	4	1	0	0	0	2	3	0	0	2	3	0	0	2	4	0	0	2	5	0	0	2	5	0	0	2.3	5	0	0	2.3	5	0	0
PCM	W	JC207	5	1	0	0	0	1	3	0	0	1	3	0	0	1.5	3	0	0	1.6	3	0	0	1.6	3	0	0	1.6	4	0	0	1.6	4	0	0
PCM	W	JC207	6	1	0	0	0	1.5	5	0	1	2.2	5	0	0	2.3	6	0	0	2.6	4	0	1	2.6	4	0	1	2.6	4	0	1	2.6	5	0	1
PCM	W	JC207	7	1	0	0	0	1	0	0	0	1	1	0	0	1	2	0	0	1	3	0	0	1	3	0	0	1.5	3	0	0	1.5	4	0	0
PCM	W	JC207	8	1	0	0	0	1	3	0	0	1	3	0	0	1.5	4	0	0	2	5	0	0	2	5	0	0	2.3	6	0	0	2.3	6	0	0
PCM	W	JC207	9	1	0	0	0	1.2	4	0	0	1.3	6	0	0	1.5	7	0	0	1.5	4	0	0	1.5	4	0	0	1.5	4	0	0	1.5	4	0	0
PCM	W	JC207	10	1	2	0	0	1.4	8	0	0	1.5	7	0	0	1.5	8	0	0	1.7	5	0	0	1.7	5	0	0	1.7	5	0	1	1.7	5	0	1
PCM	W	JC207	11	1	1	0	0	1.5	2	0	0	1.5	2	0	0	1.5	2	0	0	1.5	1	0	0	1.5	1	0	0	1.7	3	0	1	1.7	3	0	1
PCM	W	JC207	12	1	0	0	0	1.5	5	0	0	1.5	2	0	0	1.5	3	0	0	1.5	2	0	0	1.5	2	0	0	1.5	2	0	0	1.5	5	0	0
PCM	W	JC207	13	1	0	0	0	1.4	5	0	0	1.4	5	0	0	2	3	0	0	1.6	4	0	0	1.6	4	0	0	1.6	4	0	0	1.6	4	0	0
PCM	W	JC207	14	1	3	0	0	1.5	8	0	0	1.5	5	0	0	1.5	6	0	0	1.5	5	0	0	1.5	5	0	0	1.6	6	0	0	1.6	6	0	0
PCM	W	JC207	15	1	2	0	0	2	6	0	0	2	6	0	0	2.5	6	0	1	3	6	0	1	3	6	0	1	3.2	6	0	1	3.2	6	0	1
PNM	Wt	JC208	1	1	0	0	0	1	0	0	0	1	0	1	0	1	0	1	0	1	0	0	0	1	0	0	0	1	0	0	0	1	0	0	0
PNM	Wt	JC208	2	1	0	0	0	1.5	4	0	0	1.5	5	0	0	1.5	5	0	0	1.5	5	0	0	1.5	5	0	0	1.5	5	0	0	1.5	3	0	0
PNM	Wt	JC208	3	1	0	0	0	1	0	0	0	1	0	0	0	1	0	0	0	1	0	0	0	1	0	0	0	1	0	0	0	1	0	0	0
PNM	Wt	JC208	4	1	0	0	0	1	0	0	0	1	0	0	0	1	0	0	0	1	0	0	0	1	0	0	0	1	0	0	0	1	0	0	0
PNM	Wt	JC208	5	1	0	0	0	1	0	0	0	1	0	1	0	1	0	1	0	1	0	0	0	1	0	0	0	1	0	0	0	1	0	0	0
PNM	Wt	JC208	6	1	0	0	0	1.5	4	0	0	1.5	5	0	0	1.5	5	0	0	1.5	5	0	0	1.5	5	0	0	1.5	5	0	0	1.5	3	0	0
PNM	Wt	JC208	7	1	0	0	0	1	0	0	0	1	0	0	0	1	0	0	0	1	0	0	0	1	0	0	0	1	0	0	0	1	0	0	0
PNM	Wt	JC208	8	1	0	0	0	1	0	0	0	1	0	0	0	1	0	0	0	1	0	0	0	1	0	0	0	1	0	0	0	1	0	0	0
PNM	Wt	JC208	9	1	0	0	0	1	0	0	0	1	0	1	0	1	0	1	0	1	0	0	0	1	0	0	0	1	0	0	0	1	0	0	0
PNM	Wt	JC208	10	1	0	0	0	1.5	4	0	0	1.5	5	0	0	1.5	5	0	0	1.5	5	0	0	1.5	5	0	0	1.5	5	0	0	1.5	3	0	0
PNM	Wt	JC208	11	1	0	0	0	1	0	0	0	1	0	0	0	1	0	0	0	1	0	0	0	1	0	0	0	1	0	0	0	1	0	0	0
PNM	Wt	JC208	12	1	0	0	0	1	0	0	0	1	0	0	0	1	0	0	0	1	0	0	0	1	0	0	0	1	0	0	0	1	0	0	0
PNM	Wt	JC208	13	1	0	0	0	1.5	4	0	0	1.5	5	0	0	1.5	5	0	0	1.5	5	0	0	1.5	5	0	0	1.5	5	0	0	1.5	3	0	0
PNM	Wt	JC208	14	1	0	0	0	1	0	0	0	1	0	0	0	1	0	0	0	1	0	0	0	1	0	0	0	1	0	0	0	1	0	0	0
PNM	Wt	JC208	15	1	0	0	0	1	0	0	0	1	0	0	0	1	0	0	0	1	0	0	0	1	0	0	0	1	0	0	0	1	0	0	0
PSM	Wt	GHO634	1	1	0	0	0	1	0	1	0	1	1	1	0	1	0	1	0	1	0	1	0	1	0	1	0	1	0	1	0	1	0	1	0
PSM	Wt	GHO634	2	1	0	0	0	1	0	1	0	1	0	1	0	1	0	1	0	1	0	1	0	1	0	1	0	1	0	1	0	1	0	1	0
PSM	Wt	GHO634	3	1	0	0	0	1	3	0	0	1.5	3	0	0	1.5	3	0	1	1.5	7	0	1	2.2	8	0	1	3.5	8	0	1	3.5	6	1	1
PSM	Wt	GHO634	4	1	0	0	0	1	3	1	0	1	3	1	0	1	3	1	0	1	3	1	0	1	3	1	0	1	3	1	0	1	3	1	0
PSM	Wt	GHO634	5	1	0	0	0	1	3	1	0	1	3	1	1	1	4	1	1	1.2	4	0	1	1.2	4	0	0	1.5	4	1	1	1.3	4	1	1
PSM	Wt	GHO634	6	1	0	0	0	1	1	0	0	1	2	0	0	1	4	0	0	1	4	0	0	1	4	0	0	1	4	0	0	1	4	1	0
PSM	Wt	GHO634	7	1	0	0	0	1	3	0	0	1	3	1	0	1	4	1	0	1	3	1	0	1	3	1	0	1	2	1	0	1	3	1	0
PSM	Wt	GHO634	8	1	0	0	0	1	2	1	0	1	3	1	0	1	2	1	0	1	2	1	0	1	2	1	0	1	2	1	0	1	2	1	0
PSM	Wt	GHO634	9	1	0	0	0	1	5	0	0	1	5	0	0	1	7	0	0	1	6	1	1	1	6	1	1	1	5	1	0	1	3	1	0
PSM	Wt	GHO634	10	1	0	0	0	1	0	0	0	1	0	0	0	1	2	0	0	1	3	1	0	1.3	3	1	0	2	4	1	1	2	5	1	1
PSM	Wt	GHO634	11	1	0	0	0	2	6	0	0	2	7	0	0	2	10	0	0	2.5	9	0	0	2.5	8	0	0	2.5	8	1	0	2.5	6	1	0
PSM	Wt	GHO634	12	1	0	0	0	1	1	0	0	1	1	0	0	1	4	0	0	1	4	0	0	1.4	5	0	0	2	7	0	1	3	7	0	1
PSM	Wt	GHO634	13	1	0	0	0	1.8	5	0	0	1.8	3	1	0	1.8	4	1	1	2.1	7	1	1	2.3	6	1	1	2.5	5	1	1	3	4	1	1
PSM	Wt	GHO634	14	1	0	0	0	1	1	0	0	1	1	0	0	1	2	1	0	1	3	1	0	1	3	1	0	1	4	1	0	1	3	1	0
PSM	Wt	GHO634	15	1	0	0	0	1	1	1	0	1	1	1	0	1	1	1	0	1	2	1	0	1	2	1	0	1	3	1	0	1	0	1	0
PSM	W	JC234	1	1	0	0	0	1	3	1	0	1.6	6	1	0	1.6	9	1	0	2.7	10	0	0	2.7	10	0	0	2.7	10	0	0	2.7	10	1	0
PSM	W	JC234	2	1	0	0	0	1	1	1	0	1	2	1	0	1	3	1	0	1.5	5	0	0	1.5	5	0	0	1.5	5	1	0	1.5	4	1	0
PSM	W	JC234	3	1	0	0	0	1.7	0	0	0	1.7	0	1	0	1.7	1	0	0	2	3	0	0	2	4	0	0	2	4	1	0	2	6	1	0
PSM	W	JC234	4	1	0	0	0	1.2	1	1	0	1.2	3	1	0	1.2	3	1	0	1.6	3	0	0	1.6	3	0	0	1.6	3	0	0	1.7	3	1	0
PSM	W	JC234	5	1	0	0	0	1.8	1	0	0	1.8	3	0	0	1.8	2	1	0	1.6	2	0	0	1.6	2	0	0	1.6	2	1	0	1.7	2	1	0
PSM	W	JC234	6	1	0	0	0	1	1	1	0	1	0	0	0	1	3	1	0	1.3	4	0	0	1.3	4	0	0	1.3	3	1	0	1.5	3	1	0
PSM	W	JC234	7	1	0	0	0	1	0	0	0	1	4	0	0	1	1	0	0	1.2	1	0	0	1.2	1	0	0	1.2	1	0	0	1.2	1	0	0
PSM	W	JC234	8	1	0	0	0	1	0	0	0	1	2	0	0	1	2	0	0	1.1	2	0	0	1.1	5	0	0	1.1	7	0	0	2	8	0	0
PSM	W	JC234	9	1	0	0	0	1	2	0	0	1	2	1	0	1	4	0	0	1	3	0	0	1	3	0	0	1	3	0	0	1	4	0	0
PSM	W	JC234	10	1	0	0	0	1	0	0	0	1.3	3	0	0	1.3	4	0	1	3	8	0	0	4.2	8	0	0	5.5	9	0	0	6.5	11	0	1
PSM	W	JC234	11	1	0	0	0	1	3	1	0	1.6	6	1	0	1.6	9	1	0	2.7	10	0	0	2.7	10	0	0	2.7	10	0	0	2.7	10	1	0
PSM	W	JC234	12	1	0	0	0	1	1	1	0	1	2	1	0	1	3	1	0	1.5	5	0	0	1.5	5	0	0	1.5	5	1	0	1.5	4	1	0
PSM	W	JC234	13	1	0	0	0	1.7	0	0	0	1.7	0	1	0	1.7	1	0	0	2	3	0	0	2	4	0	0	2	4	1	0	2	6	1	0
PSM	W	JC234	14	1	0	0	0	1	1	1	0	1	0	0	0	1	3	1	0	1.3	4	0	0	1.3	4	0	0	1.3	3	1	0	1.5	3	1	0
PSM	W	JC234	15	1	0	0	0	1	0	0	0	1	4	0	0	1	1	0	0	1.2	1	0	0	1.2	1	0	0	1.2	1	0	0	1.2	1	0	0
YPM	W	JC244	1	1	0	0	0	1	0	0	0	1	0	0	0	1	0	0	0	1	0	0	0	1	0	0	0	1	0	0	0	1	0	0	0
YPM	W	JC244	2	1	2	0	0	1.5	4	0	0	1.5	4	0	0	1.5	6	0	0	1.5	6	0	0	1.5	6	0	0	1.5	6	0	0	1.5	6	0	0
YPM	W	JC244	3	1	0	0	0	1	3	0	0	1	5	0	0	1.3	6	0	0	1.5	6	0	0	1.5	6	0	0	1.5	6	0	0	1.5	6	0	0
YPM	W	JC244	4	1	0	0	0	1	2	0	0	1	4	0	0	1.5	5	0	0	2	6	0	0	2.4	7	0	0	2.4	7	0	0	2.4	7	0	0
YPM	W	JC244	5	1	0	0	0	1	3	0	0	1.5	5	0	0	2	6	0	0	2	6	0	0	2	6	0	1	2	6	0	1	2.6	6	0	1
YPM	W	JC244	6	1	0	0	0	1	1	0	0	1.2	2	0	0	1.5	2	0	0	1.5	0	0	0	1.5	3	1	0	1.5	3	1	0	1.5	3	1	0
YPM	W	JC244	7	1	2	0	0	1	3	0	0	1	3	0	0	2	6	0	0	2	6	0	0	2.1	8	0	0	2.1	8	0	0	2.1	8	0	0
YPM	W	JC244	8	1	0	0	0	1.5	2	0	0	1.8	5	0	0	2	6	0	0	2	6	0	0	2	6	0	0	2	6	0	0	2.1	6	0	0
YPM	W	JC244	9	1	0	0	0	1	2	0	0	1	3	0	0	1	4	0	0	2	6	0	0	2.3	9	0	0	2.3	9	0	0	2.3	9	0	0
YPM	W	JC244	10	1	0	0	0	1.4	4	0	0	2	6	0	0	2.5	8	1	0	2.2	8	1	0	2.2	8	1	0	2.2	8	1	0	2.2	8	1	0
YPM	W	JC244	11	1	0	0	0	1	1	0	0	1	1	0	0	1.5	3	0	0	1.3	4	0	0	1.3	5	0	0	1.3	5	0	0	1.3	5	0	0
YPM	W	JC244	12	1	0	0	0	1	4	0	0	1.3	5	0	0	1.6	7	0	0	2	5	0	0	2.6	5	0	0	2.6	5	0	0	2.6	5	0	0
YPM	W	JC244	13	1	0	0	0	1	3	0	0	1	3	0	0	1.5	5	0	0	1.5	5	1	0	1.6	7	1	1	1.6	7	1	1	1.7	7	1	1
YPM	W	JC244	14	1	0	0	0	1	0	0	0	3	2	0	0	5.5	3	0	0	5.5	5	0	0	5.5	5	0	0	5.5	5	0	0	5.5	5	0	0
YPM	W	JC244	15	1	0	0	0	1	2	0	0	1	2	0	0	1	4	0	0	1.1	1	0	0	1.1	3	0	0	1.1	3	0	0	1.1	3	0	0
CCM	D	xoc_04	1	1	0	0	0	1	0	0	0	1	0	0	0	1	0	0	0	1	0	0	0	1	0	0	0	1	0	0	0	1	0	0	0
CCM	D	xoc_04	2	1	0	0	0	1	0	0	0	1	0	0	0	1	0	0	0	1	0	0	0	1	0	0	0	1	0	0	0	1	0	0	0
CCM	D	xoc_04	3	1	0	0	0	1	0	0	0	1	0	0	0	1	0	0	0	1	0	0	0	1	0	0	0	1	0	0	0	1	0	0	0
CCM	D	xoc_04	4	1	0	0	0	1	0	0	0	1	0	0	0	1	0	0	0	1	0	0	0	1	0	0	0	1	0	0	0	1	0	0	0
CCM	D	xoc_04	5	1	0	0	0	1	0	0	0	1	0	0	0	1	0	0	0	1	0	0	0	1	0	0	0	1	0	0	0	1	0	0	0
CCM	D	xoc_04	6	1	0	0	0	1	0	0	0	1	0	0	0	1	0	0	0	1	0	0	0	1	0	0	0	1	0	0	0	1	0	0	0
CCM	D	xoc_04	7	1	0	0	0	1	0	0	0	1	0	0	0	1	0	0	0	1	0	0	0	1	0	0	0	1	0	0	0	1	0	0	0
CCM	D	xoc_04	8	1	0	0	0	1	0	0	0	1	0	0	0	1	0	0	0	1	0	0	0	1	0	0	0	1	0	0	0	1	0	0	0
CCM	D	xoc_04	9	1	0	0	0	1	0	0	0	1	0	0	0	1	0	0	0	1	0	0	0	1	0	0	0	1	0	0	0	1	0	0	0
CCM	D	xoc_04	10	1	0	0	0	1	0	0	0	1	0	0	0	1	0	0	0	1	0	0	0	1	0	0	0	1	0	0	0	1	0	0	0
CCM	D	xoc_04	11	1	0	0	0	1	0	0	0	1	0	0	0	1	0	0	0	1	0	0	0	1	0	0	0	1	0	0	0	1	0	0	0
CCM	D	xoc_04	12	1	0	0	0	1	0	0	0	1	0	0	0	1	0	0	0	1	0	0	0	1	0	0	0	1	0	0	0	1	0	0	0
CCM	D	xoc_04	13	1	0	0	0	1	0	0	0	1	0	0	0	1	0	0	0	1	0	0	0	1	0	0	0	1	0	0	0	1	0	0	0
CCM	D	xoc_04	14	1	0	0	0	1	0	0	0	1	0	0	0	1	0	0	0	1	0	0	0	1	0	0	0	1	0	0	0	1	0	0	0
CCM	D	xoc_04	15	1	0	0	0	1	0	0	0	1	0	0	0	1	0	0	0	1	0	0	0	1	0	0	0	1	0	0	0	1	0	0	0
CCM	D	xoc_05	1	1	0	0	0	1	0	0	0	1	0	1	0	1	0	1	0	1	0	1	0	1	0	1	0	1	0	1	0	1	0	1	0
CCM	D	xoc_05	2	1	0	0	0	1	0	0	0	1	5	0	0	1.5	4	0	0	1.5	4	0	0	1.65	7	0	0	1.65	3	0	0	1.65	3	0	0
CCM	D	xoc_05	3	1	0	0	0	2.6	2	0	0	2.6	6	0	0	2.6	6	0	0	2.6	3	0	0	2.6	6	0	0	2.6	4	0	0	2.6	4	0	0
CCM	D	xoc_05	4	1	0	0	0	1	0	0	0	1	4	0	0	1	5	0	0	1	5	0	0	1	7	0	0	1	5	0	0	1	5	0	0
CCM	D	xoc_05	5	1	0	0	0	1	0	0	0	1	4	0	0	1.6	4	0	0	1.6	3	0	0	1.7	6	0	0	2	2	0	0	2	2	0	0
CCM	D	xoc_05	6	1	0	0	0	1	0	0	0	1	0	1	0	1	0	1	0	1	0	1	0	1	0	1	0	1	0	1	0	1	0	1	0
CCM	D	xoc_05	7	1	0	0	0	1	0	0	0	1	5	0	0	1.5	4	0	0	1.5	4	0	0	1.65	7	0	0	1.65	3	0	0	1.65	3	0	0
CCM	D	xoc_05	8	1	0	0	0	2.6	2	0	0	2.6	6	0	0	2.6	6	0	0	2.6	3	0	0	2.6	6	0	0	2.6	4	0	0	2.6	4	0	0
CCM	D	xoc_05	9	1	0	0	0	1	0	0	0	1	4	0	0	1	5	0	0	1	5	0	0	1	7	0	0	1	5	0	0	1	5	0	0
CCM	D	xoc_05	10	1	0	0	0	1	0	0	0	1	4	0	0	1.6	4	0	0	1.6	3	0	0	1.7	6	0	0	2	2	0	0	2	2	0	0
CCM	D	xoc_05	11	1	0	0	0	1	0	0	0	1	0	1	0	1	0	1	0	1	0	1	0	1	0	1	0	1	0	1	0	1	0	1	0
CCM	D	xoc_05	12	1	0	0	0	1	0	0	0	1	5	0	0	1.5	4	0	0	1.5	4	0	0	1.65	7	0	0	1.65	3	0	0	1.65	3	0	0
CCM	D	xoc_05	13	1	0	0	0	2.6	2	0	0	2.6	6	0	0	2.6	6	0	0	2.6	3	0	0	2.6	6	0	0	2.6	4	0	0	2.6	4	0	0
CCM	D	xoc_05	14	1	0	0	0	1	0	0	0	1	4	0	0	1	5	0	0	1	5	0	0	1	7	0	0	1	5	0	0	1	5	0	0
CCM	D	xoc_05	15	1	0	0	0	1	0	0	0	1	4	0	0	1.6	4	0	0	1.6	3	0	0	1.7	6	0	0	2	2	0	0	2	2	0	0

## Sheet: propagation
Accumulative number of buds per individual plant per week
			weeks
population	individual	genotype	0	2	4	6	8	10	12	14	16	18	20	22	24	26	28	30	32	34	36	38	40	42	44	46	48	50	52	54	56	58	60	62	64	66	68	70	72	74	76	78	80	82	84	86
BBM	JC275	W	1	1	1	1	1	1	1	1	1	1	1	1	1	1	1	1	1	1	1	1	1	1	1	1	1	1	1	1	1	1	1	1	1	1	1	1	1	1	1	1	1	1	1	1
BBM	JC90	W	1	5	14	14	14	14	14	14	14	14	14	14	14	14	14	27	27	27	27	27	27	27	27	27	27	27	27	27	27	27	27	27	27	27	27	27	27	27	27	27	27	27	27	27
BBM	JC92	W	1	2	5	5	5	5	9	9	9	9	9	9	9	9	9	9	9	9	9	9	9	9	9	9	9	9	9	9	9	9	9	9	9	9	9	9	9	9	9	9	9	9	9	9
BBM	JC97	W	1	3	7	7	7	7	7	7	7	7	7	7	7	7	7	7	7	7	7	7	7	7	7	7	7	7	7	7	7	7	7	7	7	7	7	7	7	7	7	7	7	7	7	7
BBM	JC238	W	1	1	1	1	1	1	1	1	1	1	1	1	1	1	1	1	1	1	1	1	1	1	1	1	1	1	1	1	1	1	1	1	1	1	1	1	1	1	1	1	1	1	1	1
BBM	JC94	W	1	6	6	6	6	6	6	6	6	6	6	6	6	6	6	6	6	6	6	6	6	6	6	6	6	6	6	6	6	6	6	6	6	6	6	6	6	6	6	6	6	6	6	6
BBM	JC279	W	1	1	1	1	1	1	1	1	1	1	1	1	1	1	1	1	1	1	1	1	1	1	1	1	1	1	1	1	1	1	1	1	1	1	1	1	1	1	1	1	1	1	1	1
BCSM	JC127	W	1	8	8	8	25	25	66	66	66	111	111	179	179	179	179	179	258	258	258	348	457	609	800	1066	1066	1066	1066	1066	1066	1066	1066	1066	1066	1368	1760	1760	1760	1760	2167	2167	2631	2631	2631	3109
BCSM	JC8	W	1	12	24	58	100	100	146	146	146	196	196	265	265	265	265	265	352	352	352	352	352	485	620	620	620	620	620	620	620	620	620	620	620	778	958	958	958	958	1164	1164	1164	1164	1164	1164
BCSM	JC136	W	1	10	25	50	50	50	50	50	50	78	78	122	122	122	122	122	176	176	176	248	248	381	381	538	538	710	710	710	710	710	710	710	892	892	1209	1209	1209	1209	1536	1960	2491	2491	3037	3608
BCSM	JC10	W	1	8	8	8	8	8	37	37	37	37	37	37	83	83	83	83	131	131	131	131	188	188	279	380	380	380	380	380	380	380	536	536	694	694	989	989	989	989	1297	1297	1297	1297	1297	1297
BCSM	JC123	W	1	1	1	1	1	1	5	5	5	10	10	25	25	25	25	25	43	43	43	43	43	43	43	43	43	43	43	43	43	43	43	91	91	91	257	257	257	257	441	441	680	680	963	963
BCSM	JC114	W	1	6	6	6	6	6	6	31	31	59	59	102	102	102	102	102	149	149	149	149	199	269	374	374	374	374	374	374	374	374	374	374	374	501	664	664	664	664	840	840	840	840	840	1046
BCSM	JC138	Wt	1	9	20	20	20	20	50	50	50	81	81	117	117	117	117	117	117	117	117	157	157	157	157	157	157	157	157	157	157	157	157	157	157	157	157	157	157	157	157	157	157	157	157	157
BCSM	JC9	Wt	1	5	5	5	12	12	12	12	12	12	12	12	12	12	12	12	12	12	12	12	12	12	12	12	12	12	12	12	12	12	12	12	12	12	12	12	12	12	12	12	12	12	12	12
BCSM	JC139	Wt	1	11	29	29	55	55	84	84	84	84	84	117	117	117	117	117	151	151	151	191	191	241	241	241	241	306	306	306	306	306	306	390	390	390	497	497	497	497	623	623	623	623	774	774
BCSM	JC142	Wt	1	11	11	11	11	11	11	11	60	60	60	119	184	184	293	405	405	405	405	405	530	530	678	946	946	946	946	1261	1261	1261	1601	1988	1988	2399	2850	2850	2850	2850	3315	3872	3872	4475	4475	5085
BCSM	JC13001	Wt	1	2	2	2	2	2	2	2	2	2	2	2	2	2	2	2	2	2	2	2	2	2	2	2	2	2	2	2	2	2	2	2	2	2	2	2	2	2	2	2	2	2	2	2
BCSM	JC134	Wt	1	12	20	20	20	20	20	20	20	20	20	20	20	20	20	20	20	20	20	20	20	20	20	20	20	20	20	20	20	20	20	20	20	20	20	20	20	20	20	20	20	20	20	20
CCM	cc_01	Dt	1	6	6	6	6	6	6	6	6	6	6	6	6	6	6	6	6	6	6	6	6	6	6	6	6	6	6	6	6	6	6	6	6	6	6	6	6	6	6	6	6	6	6	6
CCM	cc_02	Dt	1	4	4	4	4	4	4	11	11	11	11	11	11	11	11	11	11	11	11	11	11	11	11	11	11	11	11	11	11	11	11	11	11	11	11	11	11	11	11	11	11	11	11	11
CCM	cc_03	Dt	1	2	2	2	2	2	2	2	2	2	2	2	8	16	16	16	16	16	42	42	42	79	79	79	79	79	79	79	79	79	79	79	79	79	79	79	79	79	79	79	79	79	79	79
CCM	cc_04	Dt	1	3	3	3	3	3	3	3	3	3	3	9	9	9	9	9	9	18	18	18	18	18	18	18	18	18	18	18	18	18	18	18	18	18	18	18	18	18	18	18	18	18	18	18
CCM	cc_05	Dt	1	4	4	4	4	4	4	4	4	4	4	4	4	4	4	4	4	4	4	4	4	4	4	4	4	4	4	4	4	4	4	4	4	4	4	4	4	4	4	4	4	4	4	4
CCM	cc_06	Dt	1	3	3	3	3	3	3	3	3	3	3	3	3	3	3	3	3	3	3	3	3	3	3	3	3	3	3	3	3	3	3	3	3	3	3	3	3	3	3	3	3	3	3	3
CCM	GHDFE17	Dt	1	3	3	3	3	3	3	3	3	3	3	3	3	3	3	3	3	3	3	3	3	3	3	3	3	3	3	3	3	3	3	3	3	3	3	3	3	3	3	3	3	3	3	3
CCM	GHDFE14	Dt	1	2	2	2	2	2	2	2	2	2	2	7	7	7	7	7	7	7	7	7	7	7	7	7	7	7	7	7	7	7	7	7	7	7	7	7	7	7	7	7	7	7	7	7
CCM	cc_07	Dt	1	3	3	3	3	3	3	3	3	3	3	3	3	3	3	3	3	3	3	3	3	3	3	3	3	3	3	3	3	3	3	3	3	3	3	3	3	3	3	3	3	3	3	3
CCM	cc_08	Dt	1	1	1	1	1	1	1	1	1	1	1	1	1	1	1	1	1	1	1	1	1	1	1	1	1	1	1	1	1	1	1	1	1	1	1	1	1	1	1	1	1	1	1	1
CCM	GHDFE18	Dt	1	3	3	3	3	3	3	3	3	3	3	3	3	3	3	3	3	3	3	3	3	3	3	3	3	3	3	3	3	3	3	3	3	3	3	3	3	3	3	3	3	3	3	3
CCM	cc_09	Dt	1	2	2	2	2	5	5	5	5	5	5	5	5	5	5	5	5	5	13	13	13	13	13	13	13	13	13	13	13	13	13	13	13	13	13	13	13	13	13	13	13	13	13	13
CCM	GHDFE15	Dt	1	8	8	20	36	36	36	36	36	54	54	54	54	54	54	54	54	54	54	54	54	54	54	54	54	54	54	54	54	54	54	54	54	54	54	54	54	54	54	54	54	54	54	54
CCM	cc_10	Dt	1	3	3	3	3	3	3	3	3	3	3	3	3	3	3	3	3	3	3	3	3	3	3	3	3	3	3	3	3	3	3	3	3	3	3	3	3	3	3	3	3	3	3	3
CCM	cc_11	Dt	1	7	7	7	7	7	7	7	7	7	7	7	7	7	7	7	7	7	7	7	7	7	7	7	7	7	7	7	7	7	7	7	7	7	7	7	7	7	7	7	7	7	7	7
CCM	GHDFE17	Dt	1	7	7	7	20	20	20	20	20	40	40	63	63	87	87	87	87	87	87	87	87	87	87	87	87	87	87	87	87	87	87	87	87	87	87	87	87	87	87	87	87	87	87	87
CCM	GHDFE18	Dt	1	5	5	13	24	24	24	24	24	37	37	51	51	51	51	51	51	51	51	51	51	51	51	51	51	51	51	51	51	51	51	51	51	51	51	51	51	51	51	51	51	51	51	51
CCM	GHDFE14	Dt	1	1	1	1	1	1	1	1	1	4	4	4	4	4	4	4	4	4	4	4	4	4	4	4	4	4	4	4	4	4	4	4	4	4	4	4	4	4	4	4	4	4	4	4
CCM	TEPLANTA1	Dt	1	5	5	5	13	13	13	13	13	23	23	23	23	23	23	23	23	23	23	23	23	23	23	23	23	23	23	23	23	23	23	23	23	23	23	23	23	23	23	23	23	23	23	23
CCM	cc_12	Dt	1	1	1	1	1	1	4	4	4	15	15	15	15	15	15	15	15	15	15	15	15	15	15	15	15	15	15	15	15	15	15	15	15	15	15	15	15	15	15	15	15	15	15	15
CCM	GHSO519	Dt	1	3	3	3	18	18	18	18	18	52	52	52	52	88	88	88	149	149	227	227	227	227	227	227	227	227	227	227	227	227	227	227	227	227	227	227	227	227	227	227	227	227	227	227
CPM	JC147	Wt	1	8	8	21	21	21	21	42	42	42	42	42	42	42	42	42	42	42	42	42	42	42	73	73	73	73	73	73	73	73	73	73	73	113	164	164	164	164	223	223	223	223	223	223
CPM	JC208	Wt	1	8	8	8	8	8	26	26	26	26	26	26	26	26	26	51	51	51	51	51	51	51	51	51	51	51	51	82	82	82	82	82	82	82	82	133	133	133	133	133	133	133	133	186
CPM	JC185	Wt	1	3	3	3	3	3	3	3	3	3	13	23	23	23	23	40	40	40	62	62	62	62	94	94	94	136	195	195	263	263	263	263	263	263	263	263	263	263	263	263	263	263	263	263
CPM	JC1	W	1	8	23	23	23	23	23	42	42	42	42	42	42	42	42	42	42	42	42	42	42	42	42	42	42	42	42	42	42	42	42	42	42	42	42	42	42	42	42	42	42	42	42	42
CPM	JC159	W	1	11	41	41	69	69	125	184	184	184	184	245	245	245	245	245	307	307	307	383	473	473	473	473	473	473	473	473	473	473	473	571	674	674	674	779	779	779	779	779	779	779	779	779
CPM	JC164	W	1	5	17	17	17	17	17	17	17	17	17	17	17	17	17	17	17	17	17	17	17	17	17	17	17	17	17	17	17	17	17	17	17	17	17	17	17	17	17	17	17	17	17	17
CPM	JC273	W	1	3	3	3	3	3	3	3	3	3	3	3	3	3	3	3	3	3	3	3	3	3	3	3	3	3	3	3	3	3	3	3	3	3	3	3	3	3	3	3	3	3	3	3
CPM	JC207	W	1	12	12	12	12	12	12	12	12	12	12	12	12	12	12	12	12	12	12	12	12	12	45	45	45	45	45	83	83	123	123	168	218	218	275	275	275	275	343	343	343	343	343	343
CPM	JC150	W	1	12	26	45	72	72	72	102	102	133	133	165	165	165	165	165	199	199	199	199	199	243	243	243	243	304	304	304	304	304	304	304	304	304	373	373	373	373	373	373	373	447	447	447
CPM	GHGUE87	W	1	3	3	3	3	3	3	3	3	3	3	3	3	3	3	3	3	3	3	3	3	3	3	3	3	3	3	3	3	3	3	3	3	3	3	3	3	3	3	3	3	3	3	3
CPM	JC176	W	1	1	1	1	1	1	1	1	1	1	1	1	1	1	1	1	1	1	1	1	1	1	1	1	1	1	1	1	1	1	1	1	1	1	1	1	1	1	1	1	1	1	1	1
CPM	JC231	W	1	1	1	1	1	1	1	1	1	1	1	1	1	1	1	1	1	1	1	1	1	1	1	1	1	1	1	1	1	1	1	1	1	1	1	1	1	1	1	1	1	1	1	1
GNM	JC84	Wt	1	4	13	13	13	13	23	23	23	23	23	23	23	23	23	38	38	38	38	57	57	57	57	81	81	81	81	81	81	81	109	109	109	109	109	109	109	109	109	109	109	109	109	109
GNM	GHTAM13	Wt	1	3	3	3	3	3	3	3	3	3	3	3	3	3	3	3	3	3	3	3	3	3	3	3	3	3	3	3	3	3	3	3	3	3	3	3	3	3	3	3	3	3	3	3
GNM	GHTAM46	Wt	1	3	3	3	3	3	3	3	3	3	3	3	3	3	3	3	3	3	3	3	3	3	3	3	3	3	3	3	3	3	3	3	3	3	3	3	3	3	3	3	3	3	3	3
GNM	GHTAM430	Wt	1	3	3	3	3	3	3	3	3	3	3	3	3	3	3	3	3	3	3	3	3	3	3	3	3	3	3	3	3	3	3	3	3	3	3	3	3	3	3	3	3	3	3	3
GNM	GHTAM411	Wt	1	3	3	3	3	3	3	3	3	3	3	3	3	3	3	3	3	3	3	7	7	7	7	7	7	7	7	7	7	7	7	7	7	7	7	7	7	7	7	7	7	7	7	7
GNM	GHTAM45	Wt	1	6	6	6	6	6	6	6	6	6	6	6	6	6	6	16	16	16	16	16	16	16	16	16	16	16	16	16	16	16	16	16	16	16	16	16	16	16	16	16	16	16	16	16
GNM	GHTAM411	Wt	1	3	3	3	3	3	3	3	3	3	3	3	3	3	3	3	3	3	3	3	3	3	3	3	3	3	3	3	3	3	3	3	3	3	3	3	3	3	3	3	3	3	3	3
GNM	GHTAM43	Wt	1	3	3	3	3	3	3	3	3	3	3	3	3	3	3	3	3	3	3	3	3	3	3	3	3	3	3	3	3	3	3	3	3	3	3	3	3	3	3	3	3	3	3	3
GNM	GHTAM43	Wt	1	9	9	23	23	23	23	23	23	23	23	23	23	23	23	23	23	23	23	23	23	23	23	23	23	23	23	23	23	23	23	23	23	23	23	23	23	23	23	23	23	23	23	23
GNM	JC255	W	1	6	6	6	6	6	6	6	6	6	6	6	26	26	26	26	26	26	26	26	26	26	26	53	53	53	53	85	85	85	138	138	138	138	219	219	219	219	303	397	397	500	500	500
GSM	JC156	W	1	1	1	1	1	1	1	1	15	15	15	41	41	41	75	75	114	114	114	114	182	182	279	279	279	431	431	431	431	431	431	431	431	669	669	967	967	967	967	967	1318	1318	1318	1318
GSM	GHVER410	W	1	3	3	3	3	3	3	3	3	3	3	3	3	3	3	3	3	3	3	3	3	3	3	3	3	3	3	3	3	3	3	3	3	3	3	3	3	3	3	3	3	3	3	3
GSM	JC158	W	1	6	6	6	6	6	6	19	19	19	19	19	19	19	19	19	19	19	19	19	19	19	19	19	19	19	19	19	19	19	19	19	19	19	19	19	19	19	19	19	19	19	19	19
GSM	JC93	W	1	9	9	9	9	9	9	9	9	23	23	23	23	23	41	41	41	41	41	41	41	41	41	41	41	41	41	41	41	41	41	41	41	41	41	41	41	41	41	41	41	41	41	41
GSM	JC2	Wt	1	4	13	13	13	13	13	13	13	13	13	13	13	13	13	24	24	24	24	24	24	24	24	24	24	24	24	24	24	24	24	24	24	24	24	24	24	24	24	24	24	24	24	24
GSM	GHVER51	Wt	1	3	3	3	3	3	3	3	3	3	3	3	3	3	3	3	3	3	3	3	3	3	3	3	3	3	3	3	3	3	3	3	3	3	3	3	3	3	3	3	3	3	3	3
GSM	GHVER41	Wt	1	3	3	3	3	3	3	3	3	3	3	3	3	3	3	3	3	3	3	3	3	3	3	3	3	3	3	3	3	3	3	3	3	3	3	3	3	3	3	3	3	3	3	3
GSM	GHVER31	Wt	1	3	3	3	3	3	3	3	3	3	3	3	3	3	3	3	3	3	3	3	3	3	3	3	3	3	3	3	3	3	3	3	3	3	3	3	3	3	3	3	3	3	3	3
GSM	GHVER44	Wt	1	3	3	3	3	3	3	3	3	3	3	3	3	3	3	3	3	3	3	3	3	3	3	3	3	3	3	3	3	3	3	3	3	3	3	3	3	3	3	3	3	3	3	3
GSM	GHVER3	Wt	1	3	3	3	3	3	3	3	3	3	3	3	3	3	3	3	3	3	3	3	3	3	3	3	3	3	3	3	3	3	3	3	3	3	3	3	3	3	3	3	3	3	3	3
GSM	GHVER47	Wt	1	3	3	3	3	3	3	3	3	3	3	3	3	3	3	3	3	3	3	3	3	3	3	3	3	3	3	3	3	3	3	3	3	3	3	3	3	3	3	3	3	3	3	3
GSM	JC107	Wt	1	3	7	7	7	7	7	7	7	7	7	7	7	7	7	7	7	7	7	7	7	7	7	7	7	7	7	7	7	7	7	7	7	7	7	7	7	7	7	7	7	7	7	7
NPM	GHSI1212	Wt	1	11	11	14	14	14	14	14	14	14	14	14	14	14	14	14	14	14	14	14	14	14	14	14	14	14	14	14	14	14	14	14	14	14	14	14	14	14	14	14	14	14	14	14
NPM	GHSI116	Wt	1	3	3	3	3	3	3	3	3	3	3	3	3	3	3	3	3	3	3	3	3	3	3	3	3	3	3	3	3	3	3	3	3	3	3	3	3	3	3	3	3	3	3	3
NPM	GHSI127	Wt	1	3	3	3	3	3	3	3	3	3	3	3	3	3	3	3	3	3	3	3	3	3	3	3	3	3	3	3	3	3	3	3	3	3	3	3	3	3	3	3	3	3	3	3
NPM	GHSI112	Wt	1	3	3	3	3	3	3	3	3	3	3	3	3	3	3	3	3	3	3	3	3	3	3	3	3	3	3	3	3	3	3	3	3	3	3	3	3	3	3	3	3	3	3	3
NPM	GHSI217	Wt	1	3	3	3	3	3	3	3	3	3	3	3	3	3	3	3	3	3	3	3	3	3	3	3	3	3	3	3	3	3	3	3	3	3	3	3	3	3	3	3	3	3	3	3
NPM	GHSI213	Wt	1	3	3	3	3	3	3	3	3	3	3	3	3	3	3	3	3	3	3	3	3	3	3	3	3	3	3	3	3	3	3	3	3	3	3	3	3	3	3	3	3	3	3	3
NPM	GHSI1212	Wt	1	3	3	3	3	3	9	9	9	9	9	9	9	9	9	9	9	18	18	18	18	18	18	18	18	18	18	18	18	18	18	18	18	18	18	18	18	18	18	18	18	18	18	18
NPM	GHSI116	Wt	1	3	3	3	3	3	3	3	3	3	3	3	3	3	3	3	3	3	3	3	3	3	3	3	3	3	3	3	3	3	3	3	3	3	3	3	3	3	3	3	3	3	3	3
NPM	GHSI127	Wt	1	3	3	3	3	3	3	3	3	3	3	3	3	3	3	3	3	3	3	3	3	3	3	3	3	3	3	3	3	3	3	3	3	3	3	3	3	3	3	3	3	3	3	3
NPM	GHSI122	Wt	1	3	3	3	3	3	3	3	3	3	3	3	3	3	3	3	3	3	3	3	3	3	3	3	3	3	3	3	3	3	3	3	3	3	3	3	3	3	3	3	3	3	3	3
NPM	GHSI15	Wt	1	3	3	3	3	3	3	3	3	3	3	3	3	3	3	3	3	3	3	3	3	3	3	3	3	3	3	3	3	3	3	3	3	3	3	3	3	3	3	3	3	3	3	3
NPM	GHSI1212	Wt	1	3	3	3	3	3	3	3	3	3	3	3	3	3	3	3	8	8	8	8	8	8	8	8	8	8	8	8	8	8	8	8	8	8	8	8	8	8	8	8	8	8	8	8
NPM	JC50	Wt	1	1	1	1	1	1	1	1	1	1	1	1	1	1	1	1	1	1	1	1	1	1	1	1	1	1	1	1	1	1	1	1	1	1	1	1	1	1	1	1	1	1	1	1
NPM	GHSI217	Wt	1	2	2	2	2	2	2	2	2	2	2	6	6	6	6	6	6	6	6	6	6	6	6	6	6	6	6	6	6	6	6	6	6	6	6	6	6	6	6	6	6	6	6	6
NPM	GHSI118	Wt	1	2	2	2	2	2	2	2	2	2	2	2	2	2	2	2	2	2	2	2	2	2	2	2	2	2	2	2	2	2	2	2	2	2	2	2	2	2	2	2	2	2	2	2
NPM	GHSI120	Wt	1	4	4	4	4	4	4	4	4	4	4	4	4	4	4	4	4	4	4	4	4	4	4	4	4	4	4	4	4	4	4	4	4	4	4	4	4	4	4	4	4	4	4	4
NPM	GHSI18	Wt	1	2	2	2	2	2	2	2	2	2	2	2	2	2	2	2	2	2	2	2	2	2	2	2	2	2	2	2	2	2	2	2	2	2	2	2	2	2	2	2	2	2	2	2
NPM	GHSI1212	Wt	1	9	7	7	7	7	7	7	7	7	7	9	9	9	9	9	9	9	9	9	9	9	9	9	9	9	9	9	9	9	9	9	9	9	9	9	9	9	9	9	9	9	9	9
NPM	GHSI124	Wt	1	2	2	2	2	2	2	2	2	2	2	2	2	2	2	2	2	2	2	2	2	2	2	2	2	2	2	2	2	2	2	2	2	2	2	2	2	2	2	2	2	2	2	2
NPM	GHSI217	Wt	1	2	2	2	5	5	5	5	5	10	10	16	16	16	16	16	16	16	16	16	16	16	16	16	16	16	16	16	16	16	16	16	16	16	16	16	16	16	16	16	16	16	16	16
NPM	GHSI1212	Wt	1	2	2	2	2	2	2	2	2	2	2	2	2	2	2	2	2	2	2	2	2	2	2	2	2	2	2	2	2	2	2	2	2	2	2	2	2	2	2	2	2	2	2	2
SPM	JC240	Wt	1	6	20	20	20	20	20	20	20	36	36	59	59	59	88	88	88	88	88	88	88	88	123	161	161	215	215	215	215	215	215	215	215	215	282	282	282	282	361	361	361	361	441	441
SPM	JC234	Wt	1	2	2	2	2	2	9	9	9	9	9	9	9	9	9	9	9	9	9	9	9	9	9	9	9	17	17	31	31	48	48	48	48	71	114	114	114	114	173	250	250	250	250	250
SPM	GHO4	Wt	1	3	3	3	3	3	3	3	3	3	3	3	3	3	3	3	3	3	3	3	3	3	3	3	3	3	3	3	3	3	3	3	3	3	3	3	3	3	3	3	3	3	3	3
SPM	GHO17	Wt	1	3	3	8	8	8	8	8	8	8	8	8	8	8	8	8	8	8	8	8	8	8	8	8	8	8	8	8	8	8	8	8	8	8	8	8	8	8	8	8	8	8	8	8
SPM	GHON1717	Wt	1	3	3	3	3	3	3	3	3	3	3	3	3	3	3	3	3	13	13	13	13	13	13	13	13	13	13	13	13	13	13	13	13	13	13	13	13	13	13	13	13	13	13	13
SPM	GHO1613	Wt	1	3	3	3	3	3	3	3	3	3	3	3	3	3	3	3	3	3	3	3	3	11	11	11	11	11	11	11	11	11	11	11	11	11	11	11	11	11	11	11	11	11	11	11
SPM	GH02	Wt	1	3	3	3	3	3	10	10	10	10	10	10	10	20	20	20	20	20	20	20	20	20	20	20	20	20	20	20	20	20	20	20	20	20	20	20	20	20	20	20	20	20	20	20
SPM	GHO2	Wt	1	3	3	3	3	3	3	3	3	3	3	3	3	3	3	3	10	10	10	10	10	10	10	10	10	10	10	10	10	10	10	10	10	10	10	10	10	10	10	10	10	10	10	10
SPM	GHOD980	Wt	1	3	3	3	3	3	3	3	3	3	3	3	3	3	3	3	3	3	3	3	3	3	3	3	3	3	3	3	3	3	3	3	3	3	3	3	3	3	3	3	3	3	3	3
SPM	GHOD974	Wt	1	3	3	3	3	3	3	3	3	3	3	3	3	3	8	8	8	8	8	8	8	8	8	8	8	8	8	8	8	8	8	8	8	8	8	8	8	8	8	8	8	8	8	8
SPM	GHOR639	Wt	1	4	4	4	4	4	4	4	4	4	4	4	4	4	4	4	4	4	4	4	4	4	4	4	4	4	4	4	4	4	4	4	4	4	4	4	4	4	4	4	4	4	4	4
SPM	GHOR639	Wt	1	2	2	2	2	2	2	2	2	2	2	2	2	2	2	2	2	2	2	2	2	2	2	2	2	2	2	2	2	2	2	2	2	2	2	2	2	2	2	2	2	2	2	2
SPM	GHOD961	Wt	1	3	3	3	3	3	3	3	3	12	12	26	26	26	26	26	86	86	86	176	176	294	294	294	294	294	294	294	294	294	294	294	294	294	294	294	294	294	294	294	294	294	294	294
SPM	GH02	Wt	1	2	2	2	2	2	2	2	2	2	2	2	2	2	2	2	2	2	2	2	2	2	2	2	2	2	2	2	2	2	2	2	2	2	2	2	2	2	2	2	2	2	2	2
SPM	GHO1608	Wt	1	3	3	3	3	3	3	3	3	3	7	11	11	11	11	11	11	11	11	11	11	11	11	11	11	11	11	11	11	11	11	11	11	11	11	11	11	11	11	11	11	11	11	11
SPM	GH04	Wt	1	6	6	15	15	28	28	28	28	28	28	28	28	28	28	28	28	28	28	28	28	28	28	28	28	28	28	28	28	28	28	28	28	28	28	28	28	28	28	28	28	28	28	28
SPM	GHO2	Wt	1	10	10	24	24	24	24	24	24	24	24	24	24	24	24	24	24	24	24	24	24	24	24	24	24	24	24	24	24	24	24	24	24	24	24	24	24	24	24	24	24	24	24	24
SPM	GHO634	Wt	1	6	6	6	6	6	6	6	6	16	29	42	42	42	42	42	42	42	42	42	42	42	42	42	42	42	42	42	42	42	42	42	42	42	42	42	42	42	42	42	42	42	42	42
SPM	GHO17	Wt	1	8	22	41	41	41	41	41	41	68	68	99	99	99	99	99	99	99	99	99	99	99	99	99	99	99	99	99	99	99	99	99	99	99	99	99	99	99	99	99	99	99	99	99
SPM	GHOR639	Wt	1	2	2	11	11	11	11	21	21	21	21	21	21	21	21	21	21	21	21	21	21	21	21	21	21	21	21	21	21	21	21	21	21	21	21	21	21	21	21	21	21	21	21	21
SPM	GHO17	Wt	1	4	4	4	4	4	4	4	4	4	4	4	4	4	4	4	4	4	4	4	4	4	4	4	4	4	4	4	4	4	4	4	4	4	4	4	4	4	4	4	4	4	4	4
SPM	GHO1707	Wt	1	7	7	7	7	7	7	7	7	7	7	7	7	7	7	7	7	7	7	7	7	7	7	7	7	7	7	7	7	7	7	7	7	7	7	7	7	7	7	7	7	7	7	7
SPM	GHON1717	Wt	1	5	5	5	5	5	5	5	5	5	5	5	5	5	5	5	5	5	5	5	5	5	5	5	5	5	5	5	5	5	5	5	5	5	5	5	5	5	5	5	5	5	5	5
SPM	JC269	W	1	10	10	10	10	10	10	10	10	10	10	10	10	10	10	10	10	10	10	10	10	10	10	10	10	10	10	10	10	10	10	10	10	10	10	10	10	10	10	10	10	10	10	10
SPM	JC233	W	1	2	6	6	6	6	6	6	6	6	6	6	6	6	6	6	6	6	6	6	6	6	6	6	6	6	6	6	6	6	6	6	6	6	6	6	6	6	6	6	6	6	6	6
SPM	JC190	W	1	1	3	3	3	3	3	3	3	3	3	3	3	3	3	3	3	3	3	3	3	3	3	3	3	3	3	3	3	3	3	3	3	3	3	3	3	3	3	3	3	3	3	3
SPM	GHOD626	W	1	3	3	3	3	3	3	3	3	3	3	3	3	3	3	3	3	3	3	3	3	3	3	3	3	3	3	3	3	3	3	3	3	3	3	3	3	3	3	3	3	3	3	3
SPM	GHO1732	W	1	3	3	3	3	3	3	3	3	3	3	3	3	3	3	3	3	3	3	3	3	3	3	3	3	3	3	3	3	3	3	3	3	3	3	3	3	3	3	3	3	3	3	3
SPM	GH01620	W	1	3	3	3	3	3	3	3	3	3	3	3	3	3	3	3	3	3	3	3	3	3	3	3	3	3	3	3	3	3	3	3	3	3	3	3	3	3	3	3	3	3	3	3
SPM	GHO1610	W	1	6	6	6	6	6	6	6	6	6	6	6	6	6	25	49	49	49	49	100	100	156	216	288	362	362	362	482	482	687	687	903	903	903	903	1136	1136	1136	1136	1136	1136	1136	1136	1136
SPM	NA	W	1	3	3	3	3	3	3	3	3	3	3	3	3	3	3	3	3	3	3	3	3	3	3	3	3	3	3	3	3	3	3	3	3	3	3	3	3	3	3	3	3	3	3	3
SPM	NA	W	1	3	3	3	3	3	3	3	3	3	3	3	3	3	3	3	3	3	3	3	3	3	3	3	3	3	3	3	3	3	3	3	3	3	3	3	3	3	3	3	3	3	3	3
SPM	NA	W	1	3	3	3	3	3	3	3	3	3	3	3	3	3	16	16	16	16	16	59	59	59	59	59	59	59	59	133	133	133	133	133	133	133	133	228	228	228	228	228	228	228	228	228
SPM	NA	W	1	3	3	3	3	3	3	3	3	3	3	3	3	3	3	3	3	3	3	3	3	3	3	3	3	3	3	3	3	3	3	3	3	3	3	3	3	3	3	3	3	3	3	3
SPM	NA	W	1	3	3	3	3	3	3	3	3	3	3	3	3	3	3	3	3	3	3	3	3	3	3	3	3	3	3	3	3	3	3	3	3	3	3	3	3	3	3	3	3	3	3	3
SPM	NA	W	1	3	3	3	3	3	3	3	3	3	3	3	3	3	3	3	3	3	3	3	3	3	3	3	3	3	3	3	3	3	3	3	3	3	3	3	3	3	3	3	3	3	3	3
SPM	NA	W	1	3	3	3	3	3	3	3	3	3	3	3	3	3	3	3	3	3	3	3	3	3	3	3	3	3	3	3	3	3	3	3	3	3	3	3	3	3	3	3	3	3	3	3
SPM	NA	W	1	3	3	3	3	3	3	3	3	3	3	3	3	3	3	3	3	3	3	3	3	3	3	3	3	3	3	3	3	3	3	3	3	3	3	3	3	3	3	3	3	3	3	3
SPM	NA	W	1	3	3	3	3	3	3	3	3	3	3	3	3	3	3	3	3	3	3	3	3	3	3	3	3	3	3	3	3	3	3	3	3	3	3	3	3	3	3	3	3	3	3	3
SPM	NA	W	1	3	3	3	3	3	3	3	3	3	3	3	3	3	3	3	3	3	3	3	3	3	3	3	3	3	3	3	3	3	3	3	3	3	3	3	3	3	3	3	3	3	3	3
SPM	GHOD970	W	1	5	5	5	5	5	5	5	5	5	5	5	5	5	5	5	5	5	5	5	5	5	5	5	5	5	5	5	5	5	5	5	5	5	5	5	5	5	5	5	5	5	5	5
SPM	NA	W	1	6	6	6	6	6	6	6	6	6	6	6	6	6	6	6	6	6	6	6	6	6	6	6	6	6	6	6	6	6	6	6	6	6	6	6	6	6	6	6	6	6	6	6
SPM	NA	W	1	6	6	6	6	6	6	6	6	6	6	6	6	6	6	6	6	6	6	6	6	6	6	6	6	6	6	6	6	6	6	6	6	6	6	6	6	6	6	6	6	6	6	6
YPM	NA	W	1	1	1	1	1	1	1	1	1	1	1	1	1	1	1	1	1	1	1	1	1	1	1	1	1	1	1	1	1	1	1	1	1	1	1	1	1	1	1	1	1	1	1	1
YPM	NA	W	1	1	1	1	1	1	1	1	1	1	1	1	1	1	1	1	1	1	1	1	1	1	1	1	1	1	1	1	1	1	1	1	1	1	1	1	1	1	1	1	1	1	1	1
YPM	NA	W	1	4	4	4	4	4	4	4	4	4	4	4	4	4	4	4	4	4	4	4	4	4	4	4	4	4	4	4	4	4	4	4	4	4	4	4	4	4	4	4	4	4	4	4
YPM	NA	W	1	3	7	7	7	7	12	12	12	12	12	12	12	12	12	12	12	12	12	12	12	12	12	12	12	12	12	12	12	12	12	12	12	12	12	12	12	12	12	12	12	12	12	12
YPM	NA	W	1	1	5	5	5	5	5	5	5	5	5	5	5	5	5	5	5	5	5	12	12	12	12	12	12	12	12	12	12	12	12	12	12	12	12	12	12	12	12	12	12	12	12	12
YPM	NA	W	1	11	22	22	46	46	46	89	89	89	89	203	330	330	330	330	461	461	461	461	461	461	627	627	627	833	833	833	833	833	833	833	833	1090	1387	1387	1387	1387	1704	2054	2054	2054	2054	2054
CCM	xoc_01	D	1	0	0	0	0	0	0	0	0	0	0	0	0	0	0	0	0	0	0	0	0	0	0	0	0	0	0	0	0	0	0	0	0	0	0	0	0	0	0	0	0	0	0	0
CCM	xoc_02	D	1	2	2	2	2	2	2	2	2	2	2	2	2	2	2	2	2	2	2	4	4	4	4	4	4	4	4	4	4	4	4	4	4	4	4	4	4	4	4	4	4	4	4	4
CCM	xoc_03	D	1	2	2	2	2	2	2	2	2	2	2	2	8	8	8	8	8	8	8	8	8	8	8	8	8	8	8	16	16	16	16	16	16	16	16	16	16	16	18	18	18	18	18	18
CCM	xoc_04	D	1	3	3	3	3	3	3	3	3	3	3	9	9	9	9	9	9	18	18	18	18	18	18	18	18	18	18	18	18	18	18	18	18	18	18	18	18	18	18	18	18	18	18	18
CCM	xoc_05	D	1	4	4	4	4	4	4	4	4	4	4	4	4	4	4	4	4	4	4	4	4	4	4	4	4	4	4	4	4	4	4	4	4	4	4	4	4	4	4	4	4	4	4	4
CCM	xoc_06	D	1	3	3	3	3	3	3	3	3	3	3	3	3	3	3	3	3	3	3	3	3	3	3	3	3	3	3	3	3	3	3	3	3	3	3	3	3	3	3	3	3	3	3	3
CCM	xoc_07	D	1	3	3	3	3	3	3	3	3	3	3	3	3	3	3	3	3	3	3	3	3	3	3	3	3	3	3	3	3	3	3	3	3	3	3	3	3	3	3	3	3	3	3	3
CCM	xoc_08	D	1	2	2	2	2	2	2	2	2	2	2	7	7	7	7	7	7	7	7	7	7	7	7	7	7	7	7	7	7	7	7	7	7	7	7	7	7	7	7	7	7	7	7	7
CCM	xoc_09	D	1	3	3	3	3	3	3	3	3	3	3	3	3	3	3	3	3	3	3	3	3	3	3	3	3	3	3	3	3	3	3	3	3	3	3	3	3	3	3	3	3	3	3	3
CCM	xoc_10	D	1	1	1	1	1	1	1	1	1	1	1	1	1	1	1	1	1	1	1	1	1	1	1	1	1	1	1	1	1	1	1	1	1	1	1	1	1	1	1	1	1	1	1	1
CCM	xoc_11	D	1	3	3	3	3	3	3	3	3	3	3	3	3	3	3	3	3	3	3	3	3	3	3	3	3	3	3	3	3	3	3	3	3	3	3	3	3	3	3	3	3	3	3	3
CCM	xoc_12	D	1	2	2	2	2	5	5	5	5	5	5	5	5	5	5	5	5	5	13	13	13	13	13	13	13	13	13	13	13	13	13	13	13	13	13	13	13	13	13	13	13	13	13	13
CCM	xoc_13	D	1	8	8	20	21	21	21	21	21	21	21	21	21	21	21	21	21	21	21	21	21	21	21	24	24	24	24	24	24	24	24	24	24	24	24	24	24	24	24	24	24	24	24	24
CCM	xoc_14	D	1	3	3	3	3	3	3	3	3	3	3	3	3	3	3	3	3	3	3	3	3	3	3	3	3	3	3	3	3	3	3	3	3	3	3	3	3	3	3	3	3	3	3	3
CCM	xoc_15	D	1	7	7	7	7	7	7	7	7	7	7	7	7	7	7	7	7	7	7	7	7	7	7	7	7	7	7	7	7	7	7	7	7	7	7	7	7	7	7	7	7	7	7	7
CCM	xoc_16	D	1	7	7	7	7	7	7	7	7	7	7	7	7	7	7	7	7	7	7	7	7	7	9	9	9	9	9	9	9	9	9	9	9	9	9	9	9	9	9	9	9	9	9	9
CCM	xoc_17	D	1	5	5	13	24	24	24	24	24	37	37	51	51	51	51	51	51	51	51	51	51	51	51	51	51	51	51	51	51	51	51	51	51	51	51	51	51	51	51	51	51	51	51	51
CCM	xoc_18	D	1	1	1	1	1	1	1	1	1	4	4	4	4	4	4	4	4	4	4	4	4	4	4	4	4	4	4	4	4	4	4	4	4	4	4	4	4	4	4	4	4	4	4	4
CCM	xoc_19	D	1	1	1	1	1	1	1	1	1	4	4	4	4	4	4	4	4	4	4	4	4	4	4	4	4	4	4	4	4	4	4	4	4	4	4	4	4	4	4	4	4	4	4	4
CCM	xoc_20	D	1	1	1	1	1	1	1	1	1	4	4	4	4	4	4	4	4	4	4	4	4	4	4	4	4	4	4	4	4	4	4	4	4	4	4	4	4	4	4	4	4	4	4	4
CCM	xoc_21	D	1	1	1	1	1	1	1	1	1	4	4	4	4	4	4	4	4	4	4	4	4	4	4	4	4	4	4	4	4	4	4	4	4	4	4	4	4	4	4	4	4	4	4	4

## Sheet: metadata
Metadata
In vitro phenotypic traits measured in the cotton germplasm collection used in the paper:
In vitro performance in cotton plants with different genetic backgrounds: the case of Gossypium hirsutum in Mexico, and its implications for germplasm conservation
PHENOTYPIC TRAITS DATASET					Specifics for traits
population		genotype		microbial_growth		root_development
BCSM	Baja California metapopulation	W	wild populations without transgenes	1	microbial growth	1	root development
GNM	Gulf north metapopulation	Wt	wild populations with transgenes	0	no microbial growth	0	no root development
PCM	Pacific center metapopulation	D	domesticated populations without transgenes
PSM	Pacific south metapopulation	Dt	domesticated populations with transgenes
YPM	Yucatan peninsula metapopulation
CCM	domesticated populations (Mexico City markets)
PROPAGATION DATASET
Propagation is the accumulative number of buds per individual plant per week
Population		genotype
BBM	Banderas bay metapopulation	W	wild populations without transgenes
BCSM	Baja california metapopulation	Wt	wild populations with transgenes
GNM	Gulf north metapopulation	D	domesticated populations without transgenes
GSM	Gulf south metapopulation	Dt	domesticated populations with transgenes
NPM	North pacific metapopulation
SPM	South pacific metapopulation
YPM	Yucatan peninsula metapopulation
CCM	Domesticated populations (Mexico City markets)
