# Supplementary material for: In vitro performance in cotton plants with different genetic backgrounds: the case of Gossypium hirsutum in Mexico, and its implications for germplasm conservation
Source: PeerJ. 2019 Jun 10;7:e7017. doi: 10.7717/peerj.7017 (PMC6563797; doi:10.7717/peerj.7017)
Supplement: Supplemental Information 3 — Absorbance values per analyzed sample. Tab names refer to the results table for the different analyzed proteins (i.e. Cry2A; Cry1Ab; CP4epsps). Positive values are highlighted in red. [file peerj-07-7017-s003.xlsx]

## Sheet: plate1cry2a
Plate 1
Photometric 1 / wavelength 650nm
Protein: Cry2Ab
Value/absorbance	1	2	3	4	5	6	7	8	9	10	11	12
A	0.0557	0.0529	0.0592	0.0668	0.0671	0.0671	2.3301	0.0543	2.3743	0.0543	1.9962	0.0775
B	0.0727	0.0526	0.0581	0.0594	0.0593	0.0593	2.3725	0.0618	2.3327	0.0728	2.0167	0.0717
C	0.0533	0.0647	0.0606	2.1686	0.0568	0.0608	2.3212	0.0548	2.3239	0.0642	1.8977	0.0614
D	0.0485	0.0474	0.0542	2.1744	0.0678	0.0596	2.2528	0.0612	2.2622	0.0745	1.81	0.0651
E	1.2538	0.0544	0.0541	2.316	0.0661	0.0514	0.065	0.0698	2.1128	0.0715	0.0584	0.0649
F	1.2113	0.0528	0.0505	2.321	0.0629	0.0602	0.068	0.0659	2.0353	0.0676	0.0698	0.0742
G	0.0743	0.0466	2.343	2.2683	2.4097	0.0578	0.0664	0.0663	1.8219	0.0432	0.0722	0.0729
H	0.0772	0.0461	2.3513	2.2279	2.3938	0.0622	0.0641	0.0656	1.7524	0.0955	0.0702	0.0799
Sample	1	2	3	4	5	6	7	8	9	10	11	12
A	Blank_assay 1/2	Ctr1:100_0001 1/1	S4 1/2	S10 1/2	S14 1/2	S18 1/2	S23 1/2	S27 1/2	S31 1/2	S35 1/2	S39 1/2	S43 1/2
B	Blank_assay 2/2	Ctr1:100_0002 1/1	S4 2/2	S10 2/2	S14 2/2	S18 2/2	S23 2/2	S27 2/2	S31 2/2	S35 2/2	S39 2/2	S43 2/2
C	Buffer_0001 1/2	S1 1/2	S5 1/2	S11 1/2	S15 1/2	S20 1/2	S24 1/2	S28 1/2	S32 1/2	S36 1/2	S40 1/2	S44 1/2
D	Buffer_0001 2/2	S1 2/2	S5 2/2	S11 2/2	S15 2/2	S20 2/2	S24 2/2	S28 2/2	S32 2/2	S36 2/2	S40 2/2	S44 2/2
E	Ctrl 100%_0001 1/1	S2 1/2	S6 1/2	S12 1/2	S16 1/2	S21 1/2	S25 1/2	S29 1/2	S33 1/2	S37 1/2	S41 1/2	S45 1/2
F	Ctrl 100%_0002 1/1	S2 2/2	S6 2/2	S12 2/2	S16 2/2	S21 2/2	S25 2/2	S29 2/2	S33 2/2	S37 2/2	S41 2/2	S45 2/2
G	Ctrl 1:10_0001 1/1	S3 1/2	S7 1/2	S13 1/2	S17 1/2	S22 1/2	S26 1/2	S30 1/2	S34 1/2	S38 1/2	S42 1/2	S46 1/2
H	Ctrl 1:10_0002 1/1	S3 2/2	S7 2/2	S13 2/2	S17 2/2	S22 2/2	S26 2/2	S30 2/2	S34 2/2	S38 2/2	S42 2/2	S46 2/2
Red boxes indicate positive samples.
Controls
Blank_assay:	distilled water
Buffer:	PBS-tween buffer
Ctrl 100%	positive control included in the kit at 100% pure
Ctrl 1:10	positive control included in the kit diluted at 1:10
Ctrl 1:100	positive control included in the kit diluted at 1:100

## Sheet: plate2cry1ab
Plate 2
Photometric 1 / wavelength 650nm
Protein: Cry1Ab/Ac
Value/absorbance	1	2	3	4	5	6	7	8	9	10	11	12
A	0.0437	0.081	1.3404	1.256	0.1306	0.0671	0.2294	0.4388	0.1905	0.0543	1.0009	0.0775
B	0.0435	0.0761	1.2451	1.2789	0.1116	0.0593	0.2027	0.4953	0.1898	0.0728	0.9209	0.0717
C	0.0563	0.051	0.2148	0.3903	0.2616	0.0608	0.2476	0.3868	0.1988	0.0642	0.9018	0.0614
D	0.0485	0.0532	0.2172	0.4009	0.2523	0.0596	0.2399	0.4199	0.2369	0.0745	0.8	0.0651
E	1.9182	0.0544	0.0541	0.336	0.4268	0.8923	0.9028	1.5594	1.005	0.9985	1.5608	0.0649
F	2.1259	0.0528	0.0505	0.333	0.4027	0.8926	0.885	1.575	1.0001	0.9429	1.5445	0.0742
G	0.4037	0.0466	0.2468	0.4435	0.6521	1.2716	0.973	0.549	1.1534	1.2133	0.0722	1.6685
H	0.3967	0.0461	0.2515	0.4501	0.6074	1.2831	1.0786	0.5416	1.1461	1.1511	0.0702	1.6829
Sample	1	2	3	4	5	6	7	8	9	10	11	12
A	Blank_assay 1/2	Ctr1:100_0001 1/1	S4 1/2	S10 1/2	S14 1/2	S18 1/2	S23 1/2	S27 1/2	S31 1/2	S35 1/2	S39 1/2	S43 1/2
B	Blank_assay 2/2	Ctr1:100_0002 1/1	S4 2/2	S10 2/2	S14 2/2	S18 2/2	S23 2/2	S27 2/2	S31 2/2	S35 2/2	S39 2/2	S43 2/2
C	Buffer_0001 1/2	S1 1/2	S5 1/2	S11 1/2	S15 1/2	S20 1/2	S24 1/2	S28 1/2	S32 1/2	S36 1/2	S40 1/2	S44 1/2
D	Buffer_0001 2/2	S1 2/2	S5 2/2	S11 2/2	S15 2/2	S20 2/2	S24 2/2	S28 2/2	S32 2/2	S36 2/2	S40 2/2	S44 2/2
E	Ctrl 100%_0001 1/1	S2 1/2	S6 1/2	S12 1/2	S16 1/2	S21 1/2	S25 1/2	S29 1/2	S33 1/2	S37 1/2	S41 1/2	S45 1/2
F	Ctrl 100%_0002 1/1	S2 2/2	S6 2/2	S12 2/2	S16 2/2	S21 2/2	S25 2/2	S29 2/2	S33 2/2	S37 2/2	S41 2/2	S45 2/2
G	Ctrl 1:10_0001 1/1	S3 1/2	S7 1/2	S13 1/2	S17 1/2	S22 1/2	S26 1/2	S30 1/2	S34 1/2	S38 1/2	S42 1/2	S46 1/2
H	Ctrl 1:10_0002 1/1	S3 2/2	S7 2/2	S13 2/2	S17 2/2	S22 2/2	S26 2/2	S30 2/2	S34 2/2	S38 2/2	S42 2/2	S46 2/2
Red boxes indicate positive samples.
Controls
Blank_assay:	distilled water
Buffer:	PBS-tween buffer
Ctrl 100%	Positive control included in the kit at 100% pure
Ctrl 1:10	Positive control included in the kit diluted at 1:10
Ctrl 1:100	Positive control included in the kit diluted at 1:100

## Sheet: plate3cp4epsps
Plate 3
Photometric 1 / wavelength 650nm
Protein: CP4EPSPS
Value/absorbance	1	2	3	4	5	6	7	8	9	10	11	12
A	0.0401	0.0473	0.0427	0.0438	0.4664	0.0671	0.4219	0.2954	0.2938	0.0543	0.3608	0.0434
B	0.0388	0.0386	0.0417	0.0417	0.454	0.0593	0.4081	0.2991	0.2678	0.0728	0.3436	0.0415
C	0.0415	0.0397	0.0382	0.4689	0.4289	0.0608	0.4139	0.2543	0.0405	0.0642	0.3287	0.0409
D	0.0385	0.399	0.0393	0.4338	0.4144	0.0596	0.3882	0.2231	0.0435	0.0745	0.3487	0.0372
E	0.3513	0.0388	0.0384	0.415	0.3011	0.3238	0.2051	0.3464	0.3558	0.2854	0.3551	0.0438
F	0.404	0.0376	0.0451	0.4465	0.3276	0.3363	0.2256	0.3526	0.3519	0.2919	0.3587	0.0378
G	0.1065	0.0466	0.4519	0.4519	0.3156	0.3599	0.2455	0.3655	0.3514	0.2734	0.0401	0.3519
H	0.0997	0.0461	0.4592	0.4592	0.3035	0.3527	0.2283	0.3221	0.3425	0.2889	0.0372	0.3695
Sample	1	2	3	4	5	6	7	8	9	10	11	12
A	Blank_assay 1/2	Ctr1:100_0001 1/1	S4 1/2	S10 1/2	S14 1/2	S18 1/2	S23 1/2	S27 1/2	S31 1/2	S35 1/2	S39 1/2	S43 1/2
B	Blank_assay 2/2	Ctr1:100_0002 1/1	S4 2/2	S10 2/2	S14 2/2	S18 2/2	S23 2/2	S27 2/2	S31 2/2	S35 2/2	S39 2/2	S43 2/2
C	Buffer_0001 1/2	S1 1/2	S5 1/2	S11 1/2	S15 1/2	S20 1/2	S24 1/2	S28 1/2	S32 1/2	S36 1/2	S40 1/2	S44 1/2
D	Buffer_0001 2/2	S1 2/2	S5 2/2	S11 2/2	S15 2/2	S20 2/2	S24 2/2	S28 2/2	S32 2/2	S36 2/2	S40 2/2	S44 2/2
E	Ctrl 100%_0001 1/1	S2 1/2	S6 1/2	S12 1/2	S16 1/2	S21 1/2	S25 1/2	S29 1/2	S33 1/2	S37 1/2	S41 1/2	S45 1/2
F	Ctrl 100%_0002 1/1	S2 2/2	S6 2/2	S12 2/2	S16 2/2	S21 2/2	S25 2/2	S29 2/2	S33 2/2	S37 2/2	S41 2/2	S45 2/2
G	Ctrl 1:10_0001 1/1	S3 1/2	S7 1/2	S13 1/2	S17 1/2	S22 1/2	S26 1/2	S30 1/2	S34 1/2	S38 1/2	S42 1/2	S46 1/2
H	Ctrl 1:10_0002 1/1	S3 2/2	S7 2/2	S13 2/2	S17 2/2	S22 2/2	S26 2/2	S30 2/2	S34 2/2	S38 2/2	S42 2/2	S46 2/2
Red boxes indicate positive samples.
Controls
Blank_assay:	distilled water
Buffer:	PBS-tween buffer
Ctrl 100%	Positive control included in the kit at 100% pure
Ctrl 1:10	Positive control included in the kit diluted at 1:10
Ctrl 1:100	Positive control included in the kit diluted at 1:100
